# Supplementary material for: Di­chlorido­(η6-p-cymene)[tris­(4-meth­oxy­phen­yl)phosphane]ruthenium(II)
Source: IUCrdata. 2021 Dec 2;6(Pt 12):x211259. doi: 10.1107/S2414314621012591 (PMC9462307; doi:10.1107/S2414314621012591)
Supplement: Supplementary file 1 [file x-06-x211259-sup1.cif]

##############################################################################
#                                                                            #
# This CIF contains the data for a data article accepted for                 #
# publication in IUCrData. It conforms to the requirements of                #
# Notes for Authors for IUCrData, and has been                               #
# peer reviewed under the auspices of IUCrData.                              #
#                                                                            #
# Full details of the Crystallographic Information File format               #
# are given in the paper "The Crystallographic Information File (CIF):       #
# a New Standard Archive File for Crystallography" by S. R. Hall, F. H.      #
# Allen and I. D. Brown [Acta Cryst. (1991), A47, 655-685].                  #
#                                                                            #
# The current version of the core CIF dictionary is obtainable from          #
# ftp://ftp.iucr.org/pub/cif_core.dic.                                       #
#                                                                            #
# Software is freely available for graphical display of the structure(s)     #
# in this CIF. For information consult the CIF software page                 #
# http://www.iucr.org/resources/cif/software.                                #
#                                                                            #
# This file may be used for bona fide research purposes within the           #
# scientific community so long as proper attribution is given to the data    # 
# article from which it was obtained.                                        #
#                                                                            #
##############################################################################
data_global
_audit_creation_method     'WinGX routine CIF_UPDATE'
_audit_conform_dict_name     cif_core.dic
_audit_conform_dict_version     2.4
_journal_data_validation_number     ?
_journal_date_recd_electronic     2021-11-22
_journal_date_accepted     2021-11-26
_journal_name_full     'IUCrData'
_journal_year     2021
_journal_volume     6
_journal_issue     12
_journal_page_first     0
_journal_page_last     0
_journal_paper_category     HM
_journal_paper_doi     10.1107/S2414314621012591
_journal_coeditor_code     TK4072
_publ_contact_author_name     'Muller, Alfred'
_publ_contact_author_address
;
Department of Chemical Sciences
University of Johannesburg (APK Campus)
PO Box 524
Auckland Park
Johannesburg
2006
South Africa
;
_publ_contact_author_email     mullera@uj.ac.za
_publ_contact_author_fax     '+27-11-559 2819'
_publ_contact_author_phone     '+27-11-559 2359'
_publ_section_title
;
Dichlorido(\h^6^-<i>p</i>-cymene)[tris(4-methoxyphenyl)phosphane]ruthenium(II)
;
_publ_section_title_footnote     .
loop_
    _publ_author_name
    _publ_author_footnote
    _publ_author_address
    'Davis, Wade L.' .
;
Department of Chemical Sciences
University of Johannesburg (APK Campus)
PO Box 524
Auckland Park
Johannesburg
2006
South Africa
;
    'Muller, Alfred' .
;
Department of Chemical Sciences
University of Johannesburg (APK Campus)
PO Box 524
Auckland Park
Johannesburg
2006
South Africa
;
_publ_section_synopsis
;
The title compound, [RuCl~2~(C~10~H~14~)(C~21~H~21~O~3~P)] crystallizes with
two independent complex molecules in the asymmetric unit. In the crystal, weak
C---H...Cl/O/\p interactions are observed.
;
data_I
_audit_creation_method     'WinGX routine CIF_UPDATE'
_chemical_name_systematic
;
Dichlorido(\h^6^-<i>p</i>-cymene)[tris(4-methoxyphenyl)phosphane]ruthenium(II)
;
_chemical_formula_moiety     'C31 H35 Cl2 O3 P Ru'
_chemical_formula_sum     'C31 H35 Cl2 O3 P Ru'
_chemical_formula_iupac     '[Ru Cl2 (C10 H14) (C21 H21 O3 P)]'
_chemical_formula_weight     658.53
_symmetry_cell_setting     triclinic
_symmetry_space_group_name_H-M     'P -1'
_symmetry_space_group_name_Hall     '-P 1'
loop_
    _symmetry_equiv_pos_as_xyz
    'x, y, z'
    '-x, -y, -z'
_cell_length_a     12.4069(17)
_cell_length_b     14.0221(19)
_cell_length_c     16.934(2)
_cell_angle_alpha     91.459(3)
_cell_angle_beta     91.205(3)
_cell_angle_gamma     90.613(3)
_cell_volume     2944.2(7)
_cell_formula_units_Z     4
_cell_measurement_reflns_used     9270
_cell_measurement_theta_min     2.55
_cell_measurement_theta_max     28.50
_cell_measurement_temperature     100(2)
_exptl_crystal_description     'block'
_exptl_crystal_colour     'orange'
_exptl_crystal_size_max     0.58
_exptl_crystal_size_mid     0.28
_exptl_crystal_size_min     0.21
_exptl_crystal_density_diffrn     1.486
_exptl_crystal_density_method     'not measured'
_exptl_crystal_F_000     1352
_exptl_absorpt_coefficient_mu     0.799
_exptl_absorpt_correction_type     multi-scan
_exptl_absorpt_process_details
;
SADABS (Bruker, 2008)
;
_exptl_absorpt_correction_T_min     0.654
_exptl_absorpt_correction_T_max     0.850
_exptl_special_details
;
The intensity data was collected on a Bruker Apex DUO 4 K-CCD diffractometer
using an exposure time of 10 s/frame. A total of 3975 frames were collected
with a frame width of 0.5\% covering up to \q = 28.62\% with 98.4%
completeness accomplished.
;
_diffrn_ambient_temperature     100(2)
_diffrn_radiation_type     MoK\a
_diffrn_radiation_wavelength     0.71073
_diffrn_radiation_monochromator     graphite
_diffrn_measurement_device_type     'Bruker APEX DUO 4K-CCD'
_diffrn_measurement_method     '\f and \w scans'
_diffrn_detector_area_resol_mean     8.4
_diffrn_reflns_number     88599
_diffrn_reflns_av_R_equivalents     0.0525
_diffrn_reflns_av_unetI/netI     0.0348
_diffrn_reflns_theta_min     1.2
_diffrn_reflns_theta_max     28.62
_diffrn_reflns_theta_full     28.62
_diffrn_measured_fraction_theta_max     0.984
_diffrn_measured_fraction_theta_full     0.984
_diffrn_reflns_limit_h_min     -16
_diffrn_reflns_limit_h_max     16
_diffrn_reflns_limit_k_min     -18
_diffrn_reflns_limit_k_max     18
_diffrn_reflns_limit_l_min     -22
_diffrn_reflns_limit_l_max     22
_diffrn_standards_number     0
_diffrn_standards_interval_count     0
_diffrn_standards_interval_time     0
_diffrn_standards_decay_%     0
_refine_special_details
;
Refinement of F^2^ against ALL reflections. The weighted R-factor wR and
goodness of fit S are based on F^2^, conventional R-factors R are based on F,
with F set to zero for negative F^2^. The threshold expression of F^2^ >
2sigma(F^2^) is used only for calculating R-factors(gt) etc. and is not
relevant to the choice of reflections for refinement. R-factors based on F^2^
are statistically about twice as large as those based on F, and R-factors based
on ALL data will be even larger.
The aromatic-, methine- and methyl-H atoms were placed in
geometrically idealized positions with C---H = 0.95, 1.00, and 0.98 \%A,
respectively, and allowed to ride on their parent atoms, with <i>U</i>~iso~(H)
= 1.5<i>U</i>~eq~(C) for methyl-H and <i>U</i>~iso~(H) = 1.2<i>U</i>~eq~(C)
for aromatic- and methine-H atoms. Methyl torsion angles were refined from
electron density.
;
_reflns_number_total     14838
_reflns_number_gt     13368
_reflns_threshold_expression     >2\s(I)
_refine_ls_structure_factor_coef     Fsqd
_refine_ls_matrix_type     full
_refine_ls_R_factor_all     0.0795
_refine_ls_R_factor_gt     0.0697
_refine_ls_wR_factor_ref     0.1809
_refine_ls_goodness_of_fit_ref     1.092
_refine_ls_restrained_S_all     1.092
_refine_ls_number_reflns     14838
_refine_ls_number_parameters     698
_refine_ls_number_restraints     0
_refine_ls_hydrogen_treatment     constr
_refine_ls_weighting_scheme     calc
_refine_ls_weighting_details
        'calc w=1/[\s^2^(Fo^2^)+(0.0475P)^2^+35.9275P] where P=(Fo^2^+2Fc^2^)/3'
_atom_sites_solution_hydrogens     geom
_atom_sites_solution_primary     direct
_atom_sites_solution_secondary     difmap
_refine_ls_shift/su_max     0.047
_refine_ls_shift/su_mean     0.002
_refine_diff_density_max     3.949
_refine_diff_density_min     -1.945
_refine_ls_extinction_method     none
loop_
    _atom_type_symbol
    _atom_type_description
    _atom_type_scat_dispersion_real
    _atom_type_scat_dispersion_imag
    _atom_type_scat_source
    C C 0.0033 0.0016 'International Tables Vol C Tables 4.2.6.8 and 6.1.1.4'
    H H 0 0 'International Tables Vol C Tables 4.2.6.8 and 6.1.1.4'
    P P 0.1023 0.0942 'International Tables Vol C Tables 4.2.6.8 and 6.1.1.4'
    Cl Cl 0.1484 0.1585 'International Tables Vol C Tables 4.2.6.8 and 6.1.1.4'
    Ru Ru -1.2594 0.8363 'International Tables Vol C Tables 4.2.6.8 and 6.1.1.4'
    O O 0.0106 0.006 'International Tables Vol C Tables 4.2.6.8 and 6.1.1.4'
_computing_data_collection
;
APEX2 (Bruker, 2011)
;
_computing_cell_refinement
;
SAINT (Bruker, 2008)
;
_computing_data_reduction
;
SAINT and XPREP (Bruker, 2008)
;
_computing_structure_solution
;
SIR97 (Altomare <i>et al.</i>, 1999)
;
_computing_structure_refinement
;
SHELXL97 (Sheldrick, 2008)
;
_computing_molecular_graphics
;
DIAMOND (Brandenburg & Putz, 2005)
;
_computing_publication_material
;
publCIF (Westrip, 2010) and WinGX (Farrugia, 2012)
;
loop_
    _atom_site_type_symbol
    _atom_site_label
    _atom_site_fract_x
    _atom_site_fract_y
    _atom_site_fract_z
    _atom_site_U_iso_or_equiv
    _atom_site_adp_type
    _atom_site_calc_flag
    _atom_site_refinement_flags
    _atom_site_occupancy
    _atom_site_disorder_assembly
    _atom_site_disorder_group
    C C1 0.9475(5) 0.2043(4) 0.3616(4) 0.0200(12) Uani d . 1 . .
    C C2 0.8727(5) 0.2354(4) 0.3038(4) 0.0182(11) Uani d . 1 . .
    H H2 0.8617 0.1993 0.256 0.022 Uiso calc R 1 . .
    C C3 0.8146(5) 0.3197(4) 0.3169(4) 0.0223(13) Uani d . 1 . .
    H H3 0.7666 0.3407 0.2766 0.027 Uiso calc R 1 . .
    C C4 0.8250(5) 0.3741(4) 0.3878(4) 0.0228(13) Uani d . 1 . .
    C C5 0.8988(5) 0.3408(4) 0.4470(4) 0.0211(12) Uani d . 1 . .
    H H5 0.908 0.376 0.4954 0.025 Uiso calc R 1 . .
    C C6 0.9574(5) 0.2576(4) 0.4346(4) 0.0205(12) Uani d . 1 . .
    H H6 1.0045 0.2361 0.4752 0.025 Uiso calc R 1 . .
    C C7 1.0125(5) 0.3287(4) 0.1271(3) 0.0172(11) Uani d . 1 . .
    C C8 1.1043(5) 0.3261(4) 0.0816(4) 0.0222(12) Uani d . 1 . .
    H H8 1.1598 0.3723 0.0913 0.027 Uiso calc R 1 . .
    C C9 1.1166(6) 0.2571(5) 0.0220(4) 0.0274(14) Uani d . 1 . .
    H H9 1.1793 0.2574 -0.0092 0.033 Uiso calc R 1 . .
    C C10 1.0370(6) 0.1878(5) 0.0083(4) 0.0271(14) Uani d . 1 . .
    C C11 0.9439(6) 0.1888(5) 0.0538(4) 0.0260(14) Uani d . 1 . .
    H H11 0.8895 0.1413 0.0451 0.031 Uiso calc R 1 . .
    C C12 0.9318(5) 0.2589(5) 0.1109(4) 0.0219(12) Uani d . 1 . .
    H H12 0.8674 0.2604 0.1402 0.026 Uiso calc R 1 . .
    C C13 0.8761(5) 0.4836(4) 0.1781(4) 0.0186(11) Uani d . 1 . .
    C C14 0.8191(5) 0.4697(4) 0.1067(4) 0.0210(12) Uani d . 1 . .
    H H14 0.8367 0.418 0.0722 0.025 Uiso calc R 1 . .
    C C15 0.7368(6) 0.5309(5) 0.0856(4) 0.0258(13) Uani d . 1 . .
    H H15 0.6986 0.5211 0.0368 0.031 Uiso calc R 1 . .
    C C16 0.7102(5) 0.6067(4) 0.1358(4) 0.0240(13) Uani d . 1 . .
    C C17 0.7668(5) 0.6216(4) 0.2071(4) 0.0238(13) Uani d . 1 . .
    H H17 0.7493 0.6736 0.2413 0.029 Uiso calc R 1 . .
    C C18 0.8488(5) 0.5601(5) 0.2276(4) 0.0226(12) Uani d . 1 . .
    H H18 0.8871 0.5703 0.2763 0.027 Uiso calc R 1 . .
    C C19 1.0993(5) 0.5078(4) 0.1843(4) 0.0203(12) Uani d . 1 . .
    C C20 1.0782(5) 0.5693(5) 0.1217(4) 0.0232(13) Uani d . 1 . .
    H H20 1.0116 0.5632 0.0933 0.028 Uiso calc R 1 . .
    C C21 1.1521(5) 0.6388(4) 0.1003(4) 0.0222(12) Uani d . 1 . .
    H H21 1.1359 0.6796 0.0579 0.027 Uiso calc R 1 . .
    C C22 1.2496(5) 0.6478(4) 0.1415(4) 0.0215(12) Uani d . 1 . .
    C C23 1.2724(5) 0.5878(5) 0.2036(4) 0.0230(13) Uani d . 1 . .
    H H23 1.3393 0.5941 0.2317 0.028 Uiso calc R 1 . .
    C C24 1.1978(5) 0.5184(5) 0.2251(4) 0.0231(12) Uani d . 1 . .
    H H24 1.2141 0.478 0.2679 0.028 Uiso calc R 1 . .
    C C25 0.7616(6) 0.4622(5) 0.4029(5) 0.0322(16) Uani d . 1 . .
    H H25A 0.7462 0.4932 0.3527 0.048 Uiso calc R 1 . .
    H H25B 0.8032 0.506 0.438 0.048 Uiso calc R 1 . .
    H H25C 0.6936 0.4453 0.4278 0.048 Uiso calc R 1 . .
    C C26 1.0125(5) 0.1142(4) 0.3513(4) 0.0207(12) Uani d . 1 . .
    H H26 1.0865 0.1269 0.3739 0.025 Uiso calc R 1 . .
    C C27 0.9588(6) 0.0383(5) 0.4007(4) 0.0280(14) Uani d . 1 . .
    H H27A 0.9638 0.0577 0.4567 0.042 Uiso calc R 1 . .
    H H27B 0.9954 -0.0227 0.3927 0.042 Uiso calc R 1 . .
    H H27C 0.8828 0.0312 0.3844 0.042 Uiso calc R 1 . .
    C C28 1.0233(6) 0.0813(5) 0.2656(4) 0.0278(14) Uani d . 1 . .
    H H28A 0.9523 0.0624 0.2437 0.042 Uiso calc R 1 . .
    H H28B 1.0719 0.0268 0.2628 0.042 Uiso calc R 1 . .
    H H28C 1.0528 0.1336 0.235 0.042 Uiso calc R 1 . .
    C C29 1.1271(9) 0.1161(7) -0.0998(5) 0.049(2) Uani d . 1 . .
    H H29A 1.1253 0.1741 -0.1309 0.073 Uiso calc R 1 . .
    H H29B 1.1218 0.06 -0.1354 0.073 Uiso calc R 1 . .
    H H29C 1.1949 0.1144 -0.0692 0.073 Uiso calc R 1 . .
    C C30 0.5940(7) 0.7367(5) 0.1615(6) 0.0390(19) Uani d . 1 . .
    H H30A 0.5683 0.7091 0.2103 0.058 Uiso calc R 1 . .
    H H30B 0.5354 0.7718 0.1362 0.058 Uiso calc R 1 . .
    H H30C 0.6545 0.7804 0.1739 0.058 Uiso calc R 1 . .
    C C31 1.3045(6) 0.7780(5) 0.0639(5) 0.0304(15) Uani d . 1 . .
    H H31A 1.2944 0.7418 0.014 0.046 Uiso calc R 1 . .
    H H31B 1.3646 0.8233 0.0594 0.046 Uiso calc R 1 . .
    H H31C 1.2385 0.813 0.0757 0.046 Uiso calc R 1 . .
    C C32 0.4449(5) 0.2814(4) 0.1359(4) 0.0190(12) Uani d . 1 . .
    C C33 0.3718(5) 0.2540(4) 0.1934(4) 0.0183(11) Uani d . 1 . .
    H H33 0.3641 0.292 0.2402 0.022 Uiso calc R 1 . .
    C C34 0.3089(5) 0.1683(4) 0.1812(4) 0.0210(12) Uani d . 1 . .
    H H34 0.2632 0.148 0.2221 0.025 Uiso calc R 1 . .
    C C35 0.3126(5) 0.1135(4) 0.1110(4) 0.0212(12) Uani d . 1 . .
    C C36 0.3841(5) 0.1456(5) 0.0516(4) 0.0226(12) Uani d . 1 . .
    H H36 0.3881 0.1106 0.003 0.027 Uiso calc R 1 . .
    C C37 0.4476(5) 0.2269(5) 0.0639(4) 0.0214(12) Uani d . 1 . .
    H H37 0.494 0.2467 0.0233 0.026 Uiso calc R 1 . .
    C C38 0.5152(5) 0.1593(4) 0.3719(3) 0.0185(11) Uani d . 1 . .
    C C39 0.6095(6) 0.1654(5) 0.4173(4) 0.0250(13) Uani d . 1 . .
    H H39 0.6641 0.1195 0.4087 0.03 Uiso calc R 1 . .
    C C40 0.6268(6) 0.2363(5) 0.4749(4) 0.0281(14) Uani d . 1 . .
    H H40 0.6913 0.2376 0.5062 0.034 Uiso calc R 1 . .
    C C41 0.5486(7) 0.3059(5) 0.4864(4) 0.0299(15) Uani d . 1 . .
    C C42 0.4540(6) 0.3013(5) 0.4414(4) 0.0280(14) Uani d . 1 . .
    H H42 0.4006 0.3485 0.4492 0.034 Uiso calc R 1 . .
    C C43 0.4362(5) 0.2290(4) 0.3853(3) 0.0214(12) Uani d . 1 . .
    H H43 0.3703 0.2263 0.3557 0.026 Uiso calc R 1 . .
    C C44 0.5937(5) -0.0197(4) 0.3173(4) 0.0189(11) Uani d . 1 . .
    C C45 0.5752(5) -0.0781(5) 0.3822(4) 0.0228(13) Uani d . 1 . .
    H H45 0.5114 -0.0699 0.4116 0.027 Uiso calc R 1 . .
    C C46 0.6487(5) -0.1481(5) 0.4044(4) 0.0235(13) Uani d . 1 . .
    H H46 0.6348 -0.1869 0.4483 0.028 Uiso calc R 1 . .
    C C47 0.7417(5) -0.1600(4) 0.3618(4) 0.0220(12) Uani d . 1 . .
    C C48 0.7613(5) -0.1022(5) 0.2979(4) 0.0238(13) Uani d . 1 . .
    H H48 0.8256 -0.1102 0.2692 0.029 Uiso calc R 1 . .
    C C49 0.6883(5) -0.0329(4) 0.2755(4) 0.0209(12) Uani d . 1 . .
    H H49 0.7029 0.0057 0.2316 0.025 Uiso calc R 1 . .
    C C50 0.3715(5) 0.0036(4) 0.3202(4) 0.0200(12) Uani d . 1 . .
    C C51 0.3168(5) 0.0175(5) 0.3909(4) 0.0221(12) Uani d . 1 . .
    H H51 0.3372 0.0691 0.4257 0.027 Uiso calc R 1 . .
    C C52 0.2334(5) -0.0431(5) 0.4106(4) 0.0255(13) Uani d . 1 . .
    H H52 0.1972 -0.0331 0.4589 0.031 Uiso calc R 1 . .
    C C53 0.2024(5) -0.1183(5) 0.3603(4) 0.0252(14) Uani d . 1 . .
    C C54 0.2562(5) -0.1337(4) 0.2897(4) 0.0236(13) Uani d . 1 . .
    H H54 0.2357 -0.1855 0.2551 0.028 Uiso calc R 1 . .
    C C55 0.3400(5) -0.0729(5) 0.2706(4) 0.0226(12) Uani d . 1 . .
    H H55 0.3767 -0.0836 0.2225 0.027 Uiso calc R 1 . .
    C C56 0.2434(6) 0.0267(5) 0.0959(5) 0.0296(15) Uani d . 1 . .
    H H56A 0.2352 -0.0074 0.1452 0.044 Uiso calc R 1 . .
    H H56B 0.2772 -0.0151 0.0566 0.044 Uiso calc R 1 . .
    H H56C 0.1723 0.0459 0.0759 0.044 Uiso calc R 1 . .
    C C57 0.5140(6) 0.3707(4) 0.1460(4) 0.0242(13) Uani d . 1 . .
    H H57 0.5865 0.3565 0.1241 0.029 Uiso calc R 1 . .
    C C58 0.4621(6) 0.4480(5) 0.0951(4) 0.0269(14) Uani d . 1 . .
    H H58A 0.4603 0.4265 0.0396 0.04 Uiso calc R 1 . .
    H H58B 0.5046 0.5072 0.1009 0.04 Uiso calc R 1 . .
    H H58C 0.3884 0.4595 0.1126 0.04 Uiso calc R 1 . .
    C C59 0.5305(6) 0.4050(5) 0.2319(4) 0.0297(15) Uani d . 1 . .
    H H59A 0.4615 0.4258 0.2531 0.045 Uiso calc R 1 . .
    H H59B 0.5821 0.4584 0.2344 0.045 Uiso calc R 1 . .
    H H59C 0.5585 0.3526 0.2633 0.045 Uiso calc R 1 . .
    C C60 0.6452(9) 0.3841(7) 0.5933(6) 0.053(2) Uani d . 1 . .
    H H60A 0.6483 0.3251 0.6231 0.079 Uiso calc R 1 . .
    H H60B 0.6376 0.4386 0.63 0.079 Uiso calc R 1 . .
    H H60C 0.7117 0.3915 0.5637 0.079 Uiso calc R 1 . .
    C C61 0.7966(6) -0.2890(5) 0.4415(5) 0.0300(15) Uani d . 1 . .
    H H61A 0.7958 -0.2524 0.4916 0.045 Uiso calc R 1 . .
    H H61B 0.8528 -0.3374 0.4442 0.045 Uiso calc R 1 . .
    H H61C 0.7263 -0.3202 0.432 0.045 Uiso calc R 1 . .
    C C62 0.0789(7) -0.2475(5) 0.3309(6) 0.041(2) Uani d . 1 . .
    H H62A 0.0605 -0.2194 0.28 0.062 Uiso calc R 1 . .
    H H62B 0.0144 -0.277 0.3526 0.062 Uiso calc R 1 . .
    H H62C 0.1342 -0.2961 0.3233 0.062 Uiso calc R 1 . .
    P P1 0.99715(12) 0.41789(10) 0.20650(9) 0.0166(3) Uani d . 1 . .
    P P2 0.49275(13) 0.06929(10) 0.29344(9) 0.0169(3) Uani d . 1 . .
    Cl Cl1 1.17183(12) 0.30968(11) 0.32444(10) 0.0246(3) Uani d . 1 . .
    Cl Cl2 1.04584(14) 0.50981(11) 0.38312(9) 0.0242(3) Uani d . 1 . .
    Cl Cl3 0.66582(12) 0.17348(11) 0.17376(10) 0.0254(3) Uani d . 1 . .
    Cl Cl4 0.52593(13) -0.02586(10) 0.11852(8) 0.0211(3) Uani d . 1 . .
    Ru Ru1 0.98521(4) 0.35528(3) 0.33430(3) 0.01596(11) Uani d . 1 . .
    Ru Ru2 0.47608(4) 0.13050(3) 0.16486(3) 0.01558(11) Uani d . 1 . .
    O O1 1.0393(5) 0.1160(4) -0.0478(3) 0.0378(13) Uani d . 1 . .
    O O2 0.6284(4) 0.6629(3) 0.1096(3) 0.0314(11) Uani d . 1 . .
    O O3 1.3276(4) 0.7138(3) 0.1262(3) 0.0269(10) Uani d . 1 . .
    O O4 0.5567(6) 0.3797(4) 0.5406(3) 0.0430(14) Uani d . 1 . .
    O O5 0.8184(4) -0.2262(3) 0.3785(3) 0.0266(10) Uani d . 1 . .
    O O6 0.1193(4) -0.1746(3) 0.3846(3) 0.0321(12) Uani d . 1 . .
loop_
    _atom_site_aniso_label
    _atom_site_aniso_U_11
    _atom_site_aniso_U_22
    _atom_site_aniso_U_33
    _atom_site_aniso_U_12
    _atom_site_aniso_U_13
    _atom_site_aniso_U_23
    C1 0.022(3) 0.012(2) 0.027(3) 0.000(2) 0.002(2) 0.010(2)
    C2 0.018(3) 0.016(3) 0.021(3) -0.002(2) -0.003(2) 0.004(2)
    C3 0.023(3) 0.015(3) 0.029(3) -0.002(2) 0.002(2) 0.011(2)
    C4 0.021(3) 0.016(3) 0.032(3) 0.001(2) 0.010(3) 0.006(2)
    C5 0.026(3) 0.020(3) 0.017(3) -0.003(2) 0.005(2) 0.003(2)
    C6 0.021(3) 0.021(3) 0.020(3) 0.004(2) 0.003(2) 0.010(2)
    C7 0.023(3) 0.012(2) 0.017(3) 0.003(2) -0.001(2) 0.0039(19)
    C8 0.023(3) 0.019(3) 0.025(3) 0.002(2) 0.001(2) 0.009(2)
    C9 0.035(4) 0.025(3) 0.023(3) 0.004(3) 0.002(3) 0.007(3)
    C10 0.041(4) 0.022(3) 0.018(3) 0.005(3) -0.002(3) 0.003(2)
    C11 0.032(4) 0.022(3) 0.024(3) -0.003(3) -0.006(3) 0.009(2)
    C12 0.023(3) 0.023(3) 0.020(3) -0.002(2) -0.004(2) 0.008(2)
    C13 0.018(3) 0.017(3) 0.020(3) -0.002(2) 0.000(2) 0.007(2)
    C14 0.023(3) 0.019(3) 0.022(3) 0.000(2) -0.001(2) 0.005(2)
    C15 0.027(3) 0.026(3) 0.025(3) 0.002(3) -0.006(3) 0.006(3)
    C16 0.020(3) 0.017(3) 0.036(4) -0.003(2) -0.004(3) 0.011(2)
    C17 0.027(3) 0.015(3) 0.029(3) -0.001(2) 0.001(3) 0.003(2)
    C18 0.023(3) 0.020(3) 0.024(3) -0.001(2) -0.003(2) 0.005(2)
    C19 0.020(3) 0.020(3) 0.022(3) -0.001(2) 0.004(2) 0.005(2)
    C20 0.022(3) 0.023(3) 0.025(3) -0.004(2) -0.003(2) 0.006(2)
    C21 0.024(3) 0.018(3) 0.026(3) -0.004(2) -0.001(2) 0.009(2)
    C22 0.022(3) 0.017(3) 0.026(3) -0.002(2) 0.001(2) 0.003(2)
    C23 0.019(3) 0.020(3) 0.030(3) -0.001(2) -0.002(2) 0.010(2)
    C24 0.024(3) 0.021(3) 0.025(3) 0.000(2) -0.001(2) 0.007(2)
    C25 0.036(4) 0.019(3) 0.042(4) 0.007(3) 0.014(3) 0.006(3)
    C26 0.022(3) 0.017(3) 0.024(3) 0.004(2) 0.000(2) 0.005(2)
    C27 0.030(3) 0.019(3) 0.035(4) 0.005(3) 0.002(3) 0.012(3)
    C28 0.036(4) 0.019(3) 0.029(3) 0.007(3) 0.005(3) 0.005(2)
    C29 0.076(7) 0.038(4) 0.033(4) -0.003(4) 0.015(4) -0.006(3)
    C30 0.031(4) 0.026(4) 0.060(5) 0.007(3) -0.015(4) 0.001(3)
    C31 0.027(3) 0.021(3) 0.044(4) -0.003(3) 0.002(3) 0.014(3)
    C32 0.018(3) 0.015(3) 0.025(3) 0.003(2) -0.001(2) 0.012(2)
    C33 0.020(3) 0.010(2) 0.026(3) 0.007(2) 0.003(2) 0.007(2)
    C34 0.021(3) 0.013(3) 0.030(3) 0.000(2) 0.003(2) 0.012(2)
    C35 0.021(3) 0.018(3) 0.025(3) 0.000(2) -0.004(2) 0.006(2)
    C36 0.023(3) 0.025(3) 0.020(3) 0.007(2) -0.004(2) 0.002(2)
    C37 0.020(3) 0.025(3) 0.020(3) 0.005(2) -0.001(2) 0.011(2)
    C38 0.023(3) 0.016(2) 0.018(3) -0.001(2) 0.003(2) 0.006(2)
    C39 0.025(3) 0.027(3) 0.023(3) 0.001(3) 0.001(2) 0.007(2)
    C40 0.033(4) 0.027(3) 0.024(3) -0.008(3) -0.003(3) 0.010(3)
    C41 0.049(4) 0.020(3) 0.021(3) -0.005(3) 0.007(3) 0.006(2)
    C42 0.041(4) 0.018(3) 0.026(3) 0.000(3) 0.009(3) 0.010(2)
    C43 0.029(3) 0.021(3) 0.014(3) 0.004(2) 0.002(2) 0.007(2)
    C44 0.022(3) 0.017(3) 0.018(3) 0.001(2) 0.000(2) 0.007(2)
    C45 0.025(3) 0.021(3) 0.023(3) 0.006(2) 0.005(2) 0.012(2)
    C46 0.026(3) 0.020(3) 0.025(3) 0.003(2) 0.003(2) 0.011(2)
    C47 0.022(3) 0.017(3) 0.027(3) 0.004(2) -0.002(2) 0.004(2)
    C48 0.022(3) 0.022(3) 0.028(3) 0.004(2) 0.003(2) 0.004(2)
    C49 0.022(3) 0.020(3) 0.021(3) 0.002(2) 0.000(2) 0.008(2)
    C50 0.016(3) 0.021(3) 0.023(3) 0.003(2) 0.002(2) 0.010(2)
    C51 0.021(3) 0.022(3) 0.024(3) 0.003(2) 0.001(2) 0.008(2)
    C52 0.025(3) 0.027(3) 0.026(3) 0.002(3) 0.007(3) 0.011(3)
    C53 0.020(3) 0.022(3) 0.035(4) 0.005(2) 0.007(3) 0.015(3)
    C54 0.023(3) 0.016(3) 0.032(3) 0.002(2) 0.003(3) 0.006(2)
    C55 0.023(3) 0.022(3) 0.024(3) 0.002(2) 0.004(2) 0.006(2)
    C56 0.028(3) 0.021(3) 0.039(4) 0.000(3) -0.008(3) 0.007(3)
    C57 0.025(3) 0.019(3) 0.029(3) -0.003(2) 0.000(3) 0.011(2)
    C58 0.030(3) 0.017(3) 0.034(4) -0.001(3) -0.001(3) 0.013(3)
    C59 0.038(4) 0.018(3) 0.033(4) -0.005(3) -0.006(3) 0.007(3)
    C60 0.076(7) 0.045(5) 0.038(5) -0.003(5) -0.008(5) 0.004(4)
    C61 0.027(3) 0.022(3) 0.041(4) 0.004(3) -0.005(3) 0.014(3)
    C62 0.031(4) 0.022(3) 0.072(6) -0.006(3) 0.020(4) 0.000(4)
    P1 0.0182(7) 0.0132(6) 0.0186(7) 0.0002(5) 0.0004(5) 0.0053(5)
    P2 0.0183(7) 0.0147(6) 0.0181(7) 0.0006(5) 0.0022(5) 0.0065(5)
    Cl1 0.0194(7) 0.0231(7) 0.0319(8) 0.0034(6) 0.0028(6) 0.0115(6)
    Cl2 0.0332(8) 0.0170(6) 0.0224(7) -0.0044(6) 0.0021(6) 0.0003(5)
    Cl3 0.0167(7) 0.0247(7) 0.0354(8) -0.0018(6) -0.0008(6) 0.0123(6)
    Cl4 0.0266(7) 0.0166(6) 0.0203(6) 0.0057(5) 0.0009(5) 0.0028(5)
    Ru1 0.0176(2) 0.0132(2) 0.0172(2) 0.00062(16) 0.00045(17) 0.00434(15)
    Ru2 0.0164(2) 0.0141(2) 0.0165(2) 0.00081(17) 0.00111(17) 0.00590(15)
    O1 0.058(4) 0.025(2) 0.031(3) -0.001(2) 0.005(3) 0.001(2)
    O2 0.029(3) 0.020(2) 0.045(3) 0.005(2) -0.012(2) 0.009(2)
    O3 0.023(2) 0.020(2) 0.039(3) -0.0046(18) -0.001(2) 0.011(2)
    O4 0.067(4) 0.036(3) 0.025(3) -0.007(3) 0.003(3) -0.004(2)
    O5 0.023(2) 0.022(2) 0.035(3) 0.0075(18) -0.0001(19) 0.0100(19)
    O6 0.029(3) 0.019(2) 0.049(3) -0.0011(19) 0.014(2) 0.012(2)
_geom_special_details
;
 All esds (except the esd in the dihedral angle between two l.s. planes)
 are estimated using the full covariance matrix.  The cell esds are taken
 into account individually in the estimation of esds in distances, angles
 and torsion angles; correlations between esds in cell parameters are only
 used when they are defined by crystal symmetry.  An approximate (isotropic)
 treatment of cell esds is used for estimating esds involving l.s. planes.
;
loop_
    _geom_bond_atom_site_label_1
    _geom_bond_atom_site_label_2
    _geom_bond_site_symmetry_2
    _geom_bond_distance
    _geom_bond_publ_flag
    C1 C2 . 1.416(8) ?
    C1 C6 . 1.430(9) ?
    C1 C26 . 1.514(8) ?
    C1 Ru1 . 2.226(6) ?
    C2 C3 . 1.406(8) ?
    C2 Ru1 . 2.217(6) ?
    C2 H2 . 0.95 ?
    C3 C4 . 1.408(10) ?
    C3 Ru1 . 2.182(7) ?
    C3 H3 . 0.95 ?
    C4 C5 . 1.434(9) ?
    C4 C25 . 1.491(9) ?
    C4 Ru1 . 2.217(6) ?
    C5 C6 . 1.395(9) ?
    C5 Ru1 . 2.221(6) ?
    C5 H5 . 0.95 ?
    C6 Ru1 . 2.239(6) ?
    C6 H6 . 0.95 ?
    C7 C8 . 1.389(9) ?
    C7 C12 . 1.411(9) ?
    C7 P1 . 1.827(6) ?
    C8 C9 . 1.391(10) ?
    C8 H8 . 0.95 ?
    C9 C10 . 1.389(10) ?
    C9 H9 . 0.95 ?
    C10 O1 . 1.368(8) ?
    C10 C11 . 1.401(10) ?
    C11 C12 . 1.372(10) ?
    C11 H11 . 0.95 ?
    C12 H12 . 0.95 ?
    C13 C18 . 1.393(9) ?
    C13 C14 . 1.398(9) ?
    C13 P1 . 1.832(6) ?
    C14 C15 . 1.387(9) ?
    C14 H14 . 0.95 ?
    C15 C16 . 1.391(10) ?
    C15 H15 . 0.95 ?
    C16 O2 . 1.366(8) ?
    C16 C17 . 1.393(10) ?
    C17 C18 . 1.386(9) ?
    C17 H17 . 0.95 ?
    C18 H18 . 0.95 ?
    C19 C24 . 1.396(9) ?
    C19 C20 . 1.405(8) ?
    C19 P1 . 1.830(6) ?
    C20 C21 . 1.390(8) ?
    C20 H20 . 0.95 ?
    C21 C22 . 1.387(9) ?
    C21 H21 . 0.95 ?
    C22 O3 . 1.364(8) ?
    C22 C23 . 1.390(9) ?
    C23 C24 . 1.397(9) ?
    C23 H23 . 0.95 ?
    C24 H24 . 0.95 ?
    C25 H25A . 0.98 ?
    C25 H25B . 0.98 ?
    C25 H25C . 0.98 ?
    C26 C28 . 1.521(9) ?
    C26 C27 . 1.526(8) ?
    C26 H26 . 1 ?
    C27 H27A . 0.98 ?
    C27 H27B . 0.98 ?
    C27 H27C . 0.98 ?
    C28 H28A . 0.98 ?
    C28 H28B . 0.98 ?
    C28 H28C . 0.98 ?
    C29 O1 . 1.414(11) ?
    C29 H29A . 0.98 ?
    C29 H29B . 0.98 ?
    C29 H29C . 0.98 ?
    C30 O2 . 1.417(10) ?
    C30 H30A . 0.98 ?
    C30 H30B . 0.98 ?
    C30 H30C . 0.98 ?
    C31 O3 . 1.431(8) ?
    C31 H31A . 0.98 ?
    C31 H31B . 0.98 ?
    C31 H31C . 0.98 ?
    C32 C33 . 1.403(8) ?
    C32 C37 . 1.423(9) ?
    C32 C57 . 1.514(9) ?
    C32 Ru2 . 2.221(6) ?
    C33 C34 . 1.434(8) ?
    C33 Ru2 . 2.222(6) ?
    C33 H33 . 0.95 ?
    C34 C35 . 1.402(9) ?
    C34 Ru2 . 2.168(6) ?
    C34 H34 . 0.95 ?
    C35 C36 . 1.432(9) ?
    C35 C56 . 1.494(9) ?
    C35 Ru2 . 2.215(6) ?
    C36 C37 . 1.388(9) ?
    C36 Ru2 . 2.227(6) ?
    C36 H36 . 0.95 ?
    C37 Ru2 . 2.231(6) ?
    C37 H37 . 0.95 ?
    C38 C39 . 1.387(9) ?
    C38 C43 . 1.410(9) ?
    C38 P2 . 1.825(6) ?
    C39 C40 . 1.387(10) ?
    C39 H39 . 0.95 ?
    C40 C41 . 1.396(11) ?
    C40 H40 . 0.95 ?
    C41 O4 . 1.368(9) ?
    C41 C42 . 1.386(11) ?
    C42 C43 . 1.384(9) ?
    C42 H42 . 0.95 ?
    C43 H43 . 0.95 ?
    C44 C49 . 1.396(9) ?
    C44 C45 . 1.408(8) ?
    C44 P2 . 1.824(6) ?
    C45 C46 . 1.399(8) ?
    C45 H45 . 0.95 ?
    C46 C47 . 1.383(9) ?
    C46 H46 . 0.95 ?
    C47 O5 . 1.367(7) ?
    C47 C48 . 1.392(9) ?
    C48 C49 . 1.389(9) ?
    C48 H48 . 0.95 ?
    C49 H49 . 0.95 ?
    C50 C55 . 1.392(9) ?
    C50 C51 . 1.400(9) ?
    C50 P2 . 1.827(6) ?
    C51 C52 . 1.384(9) ?
    C51 H51 . 0.95 ?
    C52 C53 . 1.384(10) ?
    C52 H52 . 0.95 ?
    C53 O6 . 1.369(8) ?
    C53 C54 . 1.393(9) ?
    C54 C55 . 1.387(9) ?
    C54 H54 . 0.95 ?
    C55 H55 . 0.95 ?
    C56 H56A . 0.98 ?
    C56 H56B . 0.98 ?
    C56 H56C . 0.98 ?
    C57 C59 . 1.530(10) ?
    C57 C58 . 1.539(8) ?
    C57 H57 . 1 ?
    C58 H58A . 0.98 ?
    C58 H58B . 0.98 ?
    C58 H58C . 0.98 ?
    C59 H59A . 0.98 ?
    C59 H59B . 0.98 ?
    C59 H59C . 0.98 ?
    C60 O4 . 1.400(12) ?
    C60 H60A . 0.98 ?
    C60 H60B . 0.98 ?
    C60 H60C . 0.98 ?
    C61 O5 . 1.429(8) ?
    C61 H61A . 0.98 ?
    C61 H61B . 0.98 ?
    C61 H61C . 0.98 ?
    C62 O6 . 1.431(10) ?
    C62 H62A . 0.98 ?
    C62 H62B . 0.98 ?
    C62 H62C . 0.98 ?
    P1 Ru1 . 2.3629(15) ?
    P2 Ru2 . 2.3665(15) ?
    Cl1 Ru1 . 2.4167(16) ?
    Cl2 Ru1 . 2.4068(16) ?
    Cl3 Ru2 . 2.4244(16) ?
    Cl4 Ru2 . 2.4016(15) ?
loop_
    _geom_angle_atom_site_label_1
    _geom_angle_atom_site_label_2
    _geom_angle_atom_site_label_3
    _geom_angle_site_symmetry_1
    _geom_angle_site_symmetry_3
    _geom_angle
    _geom_angle_publ_flag
    C2 C1 C6 . . 118.3(5) ?
    C2 C1 C26 . . 122.8(6) ?
    C6 C1 C26 . . 118.8(5) ?
    C2 C1 Ru1 . . 71.1(3) ?
    C6 C1 Ru1 . . 71.8(3) ?
    C26 C1 Ru1 . . 131.3(4) ?
    C3 C2 C1 . . 120.1(6) ?
    C3 C2 Ru1 . . 70.0(4) ?
    C1 C2 Ru1 . . 71.7(3) ?
    C3 C2 H2 . . 119.9 ?
    C1 C2 H2 . . 119.9 ?
    Ru1 C2 H2 . . 131 ?
    C2 C3 C4 . . 122.2(6) ?
    C2 C3 Ru1 . . 72.7(4) ?
    C4 C3 Ru1 . . 72.7(4) ?
    C2 C3 H3 . . 118.9 ?
    C4 C3 H3 . . 118.9 ?
    Ru1 C3 H3 . . 128 ?
    C3 C4 C5 . . 117.4(6) ?
    C3 C4 C25 . . 122.5(6) ?
    C5 C4 C25 . . 120.1(6) ?
    C3 C4 Ru1 . . 70.0(4) ?
    C5 C4 Ru1 . . 71.3(3) ?
    C25 C4 Ru1 . . 130.4(5) ?
    C6 C5 C4 . . 121.0(6) ?
    C6 C5 Ru1 . . 72.5(3) ?
    C4 C5 Ru1 . . 71.0(3) ?
    C6 C5 H5 . . 119.5 ?
    C4 C5 H5 . . 119.5 ?
    Ru1 C5 H5 . . 129.5 ?
    C5 C6 C1 . . 120.9(6) ?
    C5 C6 Ru1 . . 71.1(3) ?
    C1 C6 Ru1 . . 70.8(3) ?
    C5 C6 H6 . . 119.5 ?
    C1 C6 H6 . . 119.5 ?
    Ru1 C6 H6 . . 131.4 ?
    C8 C7 C12 . . 117.6(6) ?
    C8 C7 P1 . . 121.5(5) ?
    C12 C7 P1 . . 120.9(5) ?
    C7 C8 C9 . . 121.4(6) ?
    C7 C8 H8 . . 119.3 ?
    C9 C8 H8 . . 119.3 ?
    C10 C9 C8 . . 119.9(7) ?
    C10 C9 H9 . . 120 ?
    C8 C9 H9 . . 120 ?
    O1 C10 C9 . . 125.8(7) ?
    O1 C10 C11 . . 114.5(6) ?
    C9 C10 C11 . . 119.7(6) ?
    C12 C11 C10 . . 119.6(6) ?
    C12 C11 H11 . . 120.2 ?
    C10 C11 H11 . . 120.2 ?
    C11 C12 C7 . . 121.7(6) ?
    C11 C12 H12 . . 119.1 ?
    C7 C12 H12 . . 119.1 ?
    C18 C13 C14 . . 118.7(6) ?
    C18 C13 P1 . . 116.4(5) ?
    C14 C13 P1 . . 124.5(5) ?
    C15 C14 C13 . . 120.5(6) ?
    C15 C14 H14 . . 119.7 ?
    C13 C14 H14 . . 119.7 ?
    C14 C15 C16 . . 120.1(6) ?
    C14 C15 H15 . . 119.9 ?
    C16 C15 H15 . . 119.9 ?
    O2 C16 C15 . . 115.6(6) ?
    O2 C16 C17 . . 124.5(6) ?
    C15 C16 C17 . . 119.9(6) ?
    C18 C17 C16 . . 119.5(6) ?
    C18 C17 H17 . . 120.2 ?
    C16 C17 H17 . . 120.2 ?
    C17 C18 C13 . . 121.2(6) ?
    C17 C18 H18 . . 119.4 ?
    C13 C18 H18 . . 119.4 ?
    C24 C19 C20 . . 117.8(6) ?
    C24 C19 P1 . . 124.0(5) ?
    C20 C19 P1 . . 118.2(5) ?
    C21 C20 C19 . . 121.9(6) ?
    C21 C20 H20 . . 119.1 ?
    C19 C20 H20 . . 119.1 ?
    C22 C21 C20 . . 119.3(6) ?
    C22 C21 H21 . . 120.3 ?
    C20 C21 H21 . . 120.3 ?
    O3 C22 C21 . . 124.5(6) ?
    O3 C22 C23 . . 115.7(6) ?
    C21 C22 C23 . . 119.8(6) ?
    C22 C23 C24 . . 120.6(6) ?
    C22 C23 H23 . . 119.7 ?
    C24 C23 H23 . . 119.7 ?
    C19 C24 C23 . . 120.5(6) ?
    C19 C24 H24 . . 119.8 ?
    C23 C24 H24 . . 119.8 ?
    C4 C25 H25A . . 109.5 ?
    C4 C25 H25B . . 109.5 ?
    H25A C25 H25B . . 109.5 ?
    C4 C25 H25C . . 109.5 ?
    H25A C25 H25C . . 109.5 ?
    H25B C25 H25C . . 109.5 ?
    C1 C26 C28 . . 113.8(5) ?
    C1 C26 C27 . . 106.8(5) ?
    C28 C26 C27 . . 112.0(5) ?
    C1 C26 H26 . . 108.1 ?
    C28 C26 H26 . . 108.1 ?
    C27 C26 H26 . . 108.1 ?
    C26 C27 H27A . . 109.5 ?
    C26 C27 H27B . . 109.5 ?
    H27A C27 H27B . . 109.5 ?
    C26 C27 H27C . . 109.5 ?
    H27A C27 H27C . . 109.5 ?
    H27B C27 H27C . . 109.5 ?
    C26 C28 H28A . . 109.5 ?
    C26 C28 H28B . . 109.5 ?
    H28A C28 H28B . . 109.5 ?
    C26 C28 H28C . . 109.5 ?
    H28A C28 H28C . . 109.5 ?
    H28B C28 H28C . . 109.5 ?
    O1 C29 H29A . . 109.5 ?
    O1 C29 H29B . . 109.5 ?
    H29A C29 H29B . . 109.5 ?
    O1 C29 H29C . . 109.5 ?
    H29A C29 H29C . . 109.5 ?
    H29B C29 H29C . . 109.5 ?
    O2 C30 H30A . . 109.5 ?
    O2 C30 H30B . . 109.5 ?
    H30A C30 H30B . . 109.5 ?
    O2 C30 H30C . . 109.5 ?
    H30A C30 H30C . . 109.5 ?
    H30B C30 H30C . . 109.5 ?
    O3 C31 H31A . . 109.5 ?
    O3 C31 H31B . . 109.5 ?
    H31A C31 H31B . . 109.5 ?
    O3 C31 H31C . . 109.5 ?
    H31A C31 H31C . . 109.5 ?
    H31B C31 H31C . . 109.5 ?
    C33 C32 C37 . . 118.3(6) ?
    C33 C32 C57 . . 121.8(6) ?
    C37 C32 C57 . . 119.7(5) ?
    C33 C32 Ru2 . . 71.6(3) ?
    C37 C32 Ru2 . . 71.8(3) ?
    C57 C32 Ru2 . . 131.7(4) ?
    C32 C33 C34 . . 119.6(6) ?
    C32 C33 Ru2 . . 71.5(3) ?
    C34 C33 Ru2 . . 68.9(3) ?
    C32 C33 H33 . . 120.2 ?
    C34 C33 H33 . . 120.2 ?
    Ru2 C33 H33 . . 132.3 ?
    C35 C34 C33 . . 122.1(6) ?
    C35 C34 Ru2 . . 73.2(4) ?
    C33 C34 Ru2 . . 73.0(3) ?
    C35 C34 H34 . . 119 ?
    C33 C34 H34 . . 119 ?
    Ru2 C34 H34 . . 127 ?
    C34 C35 C36 . . 117.1(6) ?
    C34 C35 C56 . . 122.6(6) ?
    C36 C35 C56 . . 120.3(6) ?
    C34 C35 Ru2 . . 69.5(4) ?
    C36 C35 Ru2 . . 71.6(4) ?
    C56 C35 Ru2 . . 131.2(4) ?
    C37 C36 C35 . . 121.2(6) ?
    C37 C36 Ru2 . . 72.0(4) ?
    C35 C36 Ru2 . . 70.8(4) ?
    C37 C36 H36 . . 119.4 ?
    C35 C36 H36 . . 119.4 ?
    Ru2 C36 H36 . . 130.5 ?
    C36 C37 C32 . . 121.5(6) ?
    C36 C37 Ru2 . . 71.7(4) ?
    C32 C37 Ru2 . . 71.0(3) ?
    C36 C37 H37 . . 119.2 ?
    C32 C37 H37 . . 119.2 ?
    Ru2 C37 H37 . . 131 ?
    C39 C38 C43 . . 117.7(6) ?
    C39 C38 P2 . . 122.9(5) ?
    C43 C38 P2 . . 119.3(5) ?
    C40 C39 C38 . . 122.2(6) ?
    C40 C39 H39 . . 118.9 ?
    C38 C39 H39 . . 118.9 ?
    C39 C40 C41 . . 119.4(7) ?
    C39 C40 H40 . . 120.3 ?
    C41 C40 H40 . . 120.3 ?
    O4 C41 C42 . . 115.8(7) ?
    O4 C41 C40 . . 124.8(7) ?
    C42 C41 C40 . . 119.4(7) ?
    C43 C42 C41 . . 120.9(7) ?
    C43 C42 H42 . . 119.5 ?
    C41 C42 H42 . . 119.5 ?
    C42 C43 C38 . . 120.4(6) ?
    C42 C43 H43 . . 119.8 ?
    C38 C43 H43 . . 119.8 ?
    C49 C44 C45 . . 118.1(6) ?
    C49 C44 P2 . . 123.9(4) ?
    C45 C44 P2 . . 118.0(5) ?
    C46 C45 C44 . . 121.6(6) ?
    C46 C45 H45 . . 119.2 ?
    C44 C45 H45 . . 119.2 ?
    C47 C46 C45 . . 119.3(6) ?
    C47 C46 H46 . . 120.4 ?
    C45 C46 H46 . . 120.4 ?
    O5 C47 C46 . . 123.9(6) ?
    O5 C47 C48 . . 116.3(6) ?
    C46 C47 C48 . . 119.8(6) ?
    C49 C48 C47 . . 121.1(6) ?
    C49 C48 H48 . . 119.4 ?
    C47 C48 H48 . . 119.4 ?
    C48 C49 C44 . . 120.2(6) ?
    C48 C49 H49 . . 119.9 ?
    C44 C49 H49 . . 119.9 ?
    C55 C50 C51 . . 118.3(6) ?
    C55 C50 P2 . . 116.8(5) ?
    C51 C50 P2 . . 124.5(5) ?
    C52 C51 C50 . . 120.6(6) ?
    C52 C51 H51 . . 119.7 ?
    C50 C51 H51 . . 119.7 ?
    C53 C52 C51 . . 120.4(6) ?
    C53 C52 H52 . . 119.8 ?
    C51 C52 H52 . . 119.8 ?
    O6 C53 C52 . . 116.4(6) ?
    O6 C53 C54 . . 123.7(7) ?
    C52 C53 C54 . . 119.9(6) ?
    C55 C54 C53 . . 119.4(6) ?
    C55 C54 H54 . . 120.3 ?
    C53 C54 H54 . . 120.3 ?
    C54 C55 C50 . . 121.5(6) ?
    C54 C55 H55 . . 119.3 ?
    C50 C55 H55 . . 119.3 ?
    C35 C56 H56A . . 109.5 ?
    C35 C56 H56B . . 109.5 ?
    H56A C56 H56B . . 109.5 ?
    C35 C56 H56C . . 109.5 ?
    H56A C56 H56C . . 109.5 ?
    H56B C56 H56C . . 109.5 ?
    C32 C57 C59 . . 114.0(5) ?
    C32 C57 C58 . . 107.4(5) ?
    C59 C57 C58 . . 111.7(6) ?
    C32 C57 H57 . . 107.8 ?
    C59 C57 H57 . . 107.8 ?
    C58 C57 H57 . . 107.8 ?
    C57 C58 H58A . . 109.5 ?
    C57 C58 H58B . . 109.5 ?
    H58A C58 H58B . . 109.5 ?
    C57 C58 H58C . . 109.5 ?
    H58A C58 H58C . . 109.5 ?
    H58B C58 H58C . . 109.5 ?
    C57 C59 H59A . . 109.5 ?
    C57 C59 H59B . . 109.5 ?
    H59A C59 H59B . . 109.5 ?
    C57 C59 H59C . . 109.5 ?
    H59A C59 H59C . . 109.5 ?
    H59B C59 H59C . . 109.5 ?
    O4 C60 H60A . . 109.5 ?
    O4 C60 H60B . . 109.5 ?
    H60A C60 H60B . . 109.5 ?
    O4 C60 H60C . . 109.5 ?
    H60A C60 H60C . . 109.5 ?
    H60B C60 H60C . . 109.5 ?
    O5 C61 H61A . . 109.5 ?
    O5 C61 H61B . . 109.5 ?
    H61A C61 H61B . . 109.5 ?
    O5 C61 H61C . . 109.5 ?
    H61A C61 H61C . . 109.5 ?
    H61B C61 H61C . . 109.5 ?
    O6 C62 H62A . . 109.5 ?
    O6 C62 H62B . . 109.5 ?
    H62A C62 H62B . . 109.5 ?
    O6 C62 H62C . . 109.5 ?
    H62A C62 H62C . . 109.5 ?
    H62B C62 H62C . . 109.5 ?
    C7 P1 C19 . . 102.9(3) ?
    C7 P1 C13 . . 104.5(3) ?
    C19 P1 C13 . . 99.0(3) ?
    C7 P1 Ru1 . . 114.85(18) ?
    C19 P1 Ru1 . . 121.1(2) ?
    C13 P1 Ru1 . . 112.2(2) ?
    C38 P2 C44 . . 102.3(3) ?
    C38 P2 C50 . . 105.7(3) ?
    C44 P2 C50 . . 99.2(3) ?
    C38 P2 Ru2 . . 114.78(19) ?
    C44 P2 Ru2 . . 121.3(2) ?
    C50 P2 Ru2 . . 111.5(2) ?
    C3 Ru1 C2 . . 37.3(2) ?
    C3 Ru1 C4 . . 37.3(3) ?
    C2 Ru1 C4 . . 67.5(2) ?
    C3 Ru1 C5 . . 66.9(2) ?
    C2 Ru1 C5 . . 78.9(2) ?
    C4 Ru1 C5 . . 37.7(2) ?
    C3 Ru1 C1 . . 67.4(2) ?
    C2 Ru1 C1 . . 37.2(2) ?
    C4 Ru1 C1 . . 80.4(2) ?
    C5 Ru1 C1 . . 67.1(2) ?
    C3 Ru1 C6 . . 78.6(2) ?
    C2 Ru1 C6 . . 66.5(2) ?
    C4 Ru1 C6 . . 67.1(2) ?
    C5 Ru1 C6 . . 36.5(2) ?
    C1 Ru1 C6 . . 37.4(2) ?
    C3 Ru1 P1 . . 92.34(17) ?
    C2 Ru1 P1 . . 97.58(16) ?
    C4 Ru1 P1 . . 113.67(18) ?
    C5 Ru1 P1 . . 150.43(18) ?
    C1 Ru1 P1 . . 125.74(17) ?
    C6 Ru1 P1 . . 162.96(17) ?
    C3 Ru1 Cl2 . . 122.15(17) ?
    C2 Ru1 Cl2 . . 158.84(17) ?
    C4 Ru1 Cl2 . . 91.80(17) ?
    C5 Ru1 Cl2 . . 87.36(17) ?
    C1 Ru1 Cl2 . . 147.33(17) ?
    C6 Ru1 Cl2 . . 110.54(17) ?
    P1 Ru1 Cl2 . . 86.50(5) ?
    C3 Ru1 Cl1 . . 149.35(17) ?
    C2 Ru1 Cl1 . . 112.33(16) ?
    C4 Ru1 Cl1 . . 158.28(18) ?
    C5 Ru1 Cl1 . . 120.70(18) ?
    C1 Ru1 Cl1 . . 87.69(17) ?
    C6 Ru1 Cl1 . . 92.52(16) ?
    P1 Ru1 Cl1 . . 88.03(5) ?
    Cl2 Ru1 Cl1 . . 88.47(6) ?
    C34 Ru2 C35 . . 37.3(2) ?
    C34 Ru2 C33 . . 38.1(2) ?
    C35 Ru2 C33 . . 68.0(2) ?
    C34 Ru2 C32 . . 67.9(2) ?
    C35 Ru2 C32 . . 80.8(2) ?
    C33 Ru2 C32 . . 36.8(2) ?
    C34 Ru2 C36 . . 66.7(2) ?
    C35 Ru2 C36 . . 37.6(2) ?
    C33 Ru2 C36 . . 78.6(2) ?
    C32 Ru2 C36 . . 67.0(2) ?
    C34 Ru2 C37 . . 78.7(2) ?
    C35 Ru2 C37 . . 67.1(2) ?
    C33 Ru2 C37 . . 66.0(2) ?
    C32 Ru2 C37 . . 37.3(2) ?
    C36 Ru2 C37 . . 36.3(2) ?
    C34 Ru2 P2 . . 92.57(17) ?
    C35 Ru2 P2 . . 113.98(17) ?
    C33 Ru2 P2 . . 98.15(16) ?
    C32 Ru2 P2 . . 125.91(17) ?
    C36 Ru2 P2 . . 150.73(18) ?
    C37 Ru2 P2 . . 163.06(18) ?
    C34 Ru2 Cl4 . . 121.57(17) ?
    C35 Ru2 Cl4 . . 91.48(17) ?
    C33 Ru2 Cl4 . . 159.07(17) ?
    C32 Ru2 Cl4 . . 147.58(17) ?
    C36 Ru2 Cl4 . . 87.74(17) ?
    C37 Ru2 Cl4 . . 110.89(17) ?
    P2 Ru2 Cl4 . . 86.05(5) ?
    C34 Ru2 Cl3 . . 149.64(17) ?
    C35 Ru2 Cl3 . . 157.78(17) ?
    C33 Ru2 Cl3 . . 111.78(17) ?
    C32 Ru2 Cl3 . . 87.18(16) ?
    C36 Ru2 Cl3 . . 120.25(18) ?
    C37 Ru2 Cl3 . . 92.11(17) ?
    P2 Ru2 Cl3 . . 88.21(6) ?
    Cl4 Ru2 Cl3 . . 88.77(6) ?
    C10 O1 C29 . . 117.0(6) ?
    C16 O2 C30 . . 117.1(6) ?
    C22 O3 C31 . . 116.5(5) ?
    C41 O4 C60 . . 119.1(7) ?
    C47 O5 C61 . . 116.8(5) ?
    C53 O6 C62 . . 117.7(6) ?
loop_
    _geom_torsion_atom_site_label_1
    _geom_torsion_atom_site_label_2
    _geom_torsion_atom_site_label_3
    _geom_torsion_atom_site_label_4
    _geom_torsion_site_symmetry_1
    _geom_torsion_site_symmetry_2
    _geom_torsion_site_symmetry_3
    _geom_torsion_site_symmetry_4
    _geom_torsion
    _geom_torsion_publ_flag
    C6 C1 C2 C3 . . . . 3.4(9) ?
    C26 C1 C2 C3 . . . . 179.9(6) ?
    Ru1 C1 C2 C3 . . . . -52.6(5) ?
    C6 C1 C2 Ru1 . . . . 56.0(5) ?
    C26 C1 C2 Ru1 . . . . -127.5(6) ?
    C1 C2 C3 C4 . . . . -2.3(9) ?
    Ru1 C2 C3 C4 . . . . -55.6(5) ?
    C1 C2 C3 Ru1 . . . . 53.4(5) ?
    C2 C3 C4 C5 . . . . 0.6(9) ?
    Ru1 C3 C4 C5 . . . . -55.0(5) ?
    C2 C3 C4 C25 . . . . -178.5(6) ?
    Ru1 C3 C4 C25 . . . . 125.9(6) ?
    C2 C3 C4 Ru1 . . . . 55.7(5) ?
    C3 C4 C5 C6 . . . . -0.3(9) ?
    C25 C4 C5 C6 . . . . 178.8(6) ?
    Ru1 C4 C5 C6 . . . . -54.7(5) ?
    C3 C4 C5 Ru1 . . . . 54.4(5) ?
    C25 C4 C5 Ru1 . . . . -126.5(6) ?
    C4 C5 C6 C1 . . . . 1.6(9) ?
    Ru1 C5 C6 C1 . . . . -52.4(5) ?
    C4 C5 C6 Ru1 . . . . 54.0(5) ?
    C2 C1 C6 C5 . . . . -3.1(9) ?
    C26 C1 C6 C5 . . . . -179.7(6) ?
    Ru1 C1 C6 C5 . . . . 52.5(5) ?
    C2 C1 C6 Ru1 . . . . -55.7(5) ?
    C26 C1 C6 Ru1 . . . . 127.7(5) ?
    C12 C7 C8 C9 . . . . 0.0(9) ?
    P1 C7 C8 C9 . . . . 178.9(5) ?
    C7 C8 C9 C10 . . . . -1.4(10) ?
    C8 C9 C10 O1 . . . . -179.6(6) ?
    C8 C9 C10 C11 . . . . 1.1(10) ?
    O1 C10 C11 C12 . . . . -178.7(6) ?
    C9 C10 C11 C12 . . . . 0.6(10) ?
    C10 C11 C12 C7 . . . . -2.1(9) ?
    C8 C7 C12 C11 . . . . 1.8(9) ?
    P1 C7 C12 C11 . . . . -177.2(5) ?
    C18 C13 C14 C15 . . . . -0.1(9) ?
    P1 C13 C14 C15 . . . . -171.6(5) ?
    C13 C14 C15 C16 . . . . -0.2(10) ?
    C14 C15 C16 O2 . . . . 179.8(6) ?
    C14 C15 C16 C17 . . . . 0.6(10) ?
    O2 C16 C17 C18 . . . . -179.7(6) ?
    C15 C16 C17 C18 . . . . -0.6(10) ?
    C16 C17 C18 C13 . . . . 0.3(10) ?
    C14 C13 C18 C17 . . . . 0.1(9) ?
    P1 C13 C18 C17 . . . . 172.2(5) ?
    C24 C19 C20 C21 . . . . 0.0(10) ?
    P1 C19 C20 C21 . . . . -179.1(5) ?
    C19 C20 C21 C22 . . . . 0.2(10) ?
    C20 C21 C22 O3 . . . . -179.4(6) ?
    C20 C21 C22 C23 . . . . -0.2(10) ?
    O3 C22 C23 C24 . . . . 179.2(6) ?
    C21 C22 C23 C24 . . . . -0.1(10) ?
    C20 C19 C24 C23 . . . . -0.3(10) ?
    P1 C19 C24 C23 . . . . 178.9(5) ?
    C22 C23 C24 C19 . . . . 0.3(10) ?
    C2 C1 C26 C28 . . . . 21.7(8) ?
    C6 C1 C26 C28 . . . . -161.8(6) ?
    Ru1 C1 C26 C28 . . . . -71.3(8) ?
    C2 C1 C26 C27 . . . . -102.3(7) ?
    C6 C1 C26 C27 . . . . 74.2(7) ?
    Ru1 C1 C26 C27 . . . . 164.7(5) ?
    C37 C32 C33 C34 . . . . 5.1(8) ?
    C57 C32 C33 C34 . . . . -179.5(5) ?
    Ru2 C32 C33 C34 . . . . -51.3(5) ?
    C37 C32 C33 Ru2 . . . . 56.4(5) ?
    C57 C32 C33 Ru2 . . . . -128.2(5) ?
    C32 C33 C34 C35 . . . . -4.2(9) ?
    Ru2 C33 C34 C35 . . . . -56.7(5) ?
    C32 C33 C34 Ru2 . . . . 52.4(5) ?
    C33 C34 C35 C36 . . . . 1.2(9) ?
    Ru2 C34 C35 C36 . . . . -55.3(5) ?
    C33 C34 C35 C56 . . . . -176.9(6) ?
    Ru2 C34 C35 C56 . . . . 126.6(6) ?
    C33 C34 C35 Ru2 . . . . 56.6(5) ?
    C34 C35 C36 C37 . . . . 0.7(9) ?
    C56 C35 C36 C37 . . . . 178.8(6) ?
    Ru2 C35 C36 C37 . . . . -53.6(5) ?
    C34 C35 C36 Ru2 . . . . 54.3(5) ?
    C56 C35 C36 Ru2 . . . . -127.6(6) ?
    C35 C36 C37 C32 . . . . 0.4(9) ?
    Ru2 C36 C37 C32 . . . . -52.7(5) ?
    C35 C36 C37 Ru2 . . . . 53.0(5) ?
    C33 C32 C37 C36 . . . . -3.3(9) ?
    C57 C32 C37 C36 . . . . -178.8(6) ?
    Ru2 C32 C37 C36 . . . . 53.0(5) ?
    C33 C32 C37 Ru2 . . . . -56.3(5) ?
    C57 C32 C37 Ru2 . . . . 128.2(5) ?
    C43 C38 C39 C40 . . . . 0.8(9) ?
    P2 C38 C39 C40 . . . . 177.7(5) ?
    C38 C39 C40 C41 . . . . -2.0(10) ?
    C39 C40 C41 O4 . . . . -179.4(6) ?
    C39 C40 C41 C42 . . . . 1.7(10) ?
    O4 C41 C42 C43 . . . . -179.1(6) ?
    C40 C41 C42 C43 . . . . -0.1(9) ?
    C41 C42 C43 C38 . . . . -1.1(9) ?
    C39 C38 C43 C42 . . . . 0.8(9) ?
    P2 C38 C43 C42 . . . . -176.2(5) ?
    C49 C44 C45 C46 . . . . -0.4(10) ?
    P2 C44 C45 C46 . . . . -180.0(5) ?
    C44 C45 C46 C47 . . . . 0.1(11) ?
    C45 C46 C47 O5 . . . . -180.0(6) ?
    C45 C46 C47 C48 . . . . 0.4(10) ?
    O5 C47 C48 C49 . . . . 179.7(6) ?
    C46 C47 C48 C49 . . . . -0.7(10) ?
    C47 C48 C49 C44 . . . . 0.4(10) ?
    C45 C44 C49 C48 . . . . 0.2(10) ?
    P2 C44 C49 C48 . . . . 179.7(5) ?
    C55 C50 C51 C52 . . . . -0.2(9) ?
    P2 C50 C51 C52 . . . . -172.1(5) ?
    C50 C51 C52 C53 . . . . -0.4(10) ?
    C51 C52 C53 O6 . . . . 179.9(6) ?
    C51 C52 C53 C54 . . . . 0.7(10) ?
    O6 C53 C54 C55 . . . . -179.6(6) ?
    C52 C53 C54 C55 . . . . -0.5(10) ?
    C53 C54 C55 C50 . . . . -0.1(10) ?
    C51 C50 C55 C54 . . . . 0.5(9) ?
    P2 C50 C55 C54 . . . . 173.0(5) ?
    C33 C32 C57 C59 . . . . 22.4(8) ?
    C37 C32 C57 C59 . . . . -162.3(6) ?
    Ru2 C32 C57 C59 . . . . -70.9(8) ?
    C33 C32 C57 C58 . . . . -101.9(7) ?
    C37 C32 C57 C58 . . . . 73.4(7) ?
    Ru2 C32 C57 C58 . . . . 164.8(5) ?
    C8 C7 P1 C19 . . . . 16.9(5) ?
    C12 C7 P1 C19 . . . . -164.2(5) ?
    C8 C7 P1 C13 . . . . 119.9(5) ?
    C12 C7 P1 C13 . . . . -61.2(5) ?
    C8 C7 P1 Ru1 . . . . -116.7(4) ?
    C12 C7 P1 Ru1 . . . . 62.1(5) ?
    C24 C19 P1 C7 . . . . -103.7(6) ?
    C20 C19 P1 C7 . . . . 75.4(6) ?
    C24 C19 P1 C13 . . . . 149.0(6) ?
    C20 C19 P1 C13 . . . . -31.9(6) ?
    C24 C19 P1 Ru1 . . . . 26.2(7) ?
    C20 C19 P1 Ru1 . . . . -154.7(4) ?
    C18 C13 P1 C7 . . . . -177.0(5) ?
    C14 C13 P1 C7 . . . . -5.3(6) ?
    C18 C13 P1 C19 . . . . -71.0(5) ?
    C14 C13 P1 C19 . . . . 100.7(6) ?
    C18 C13 P1 Ru1 . . . . 58.0(5) ?
    C14 C13 P1 Ru1 . . . . -130.4(5) ?
    C39 C38 P2 C44 . . . . 18.3(6) ?
    C43 C38 P2 C44 . . . . -164.8(5) ?
    C39 C38 P2 C50 . . . . 121.7(5) ?
    C43 C38 P2 C50 . . . . -61.4(5) ?
    C39 C38 P2 Ru2 . . . . -115.0(5) ?
    C43 C38 P2 Ru2 . . . . 61.8(5) ?
    C49 C44 P2 C38 . . . . -105.7(6) ?
    C45 C44 P2 C38 . . . . 73.8(6) ?
    C49 C44 P2 C50 . . . . 145.9(6) ?
    C45 C44 P2 C50 . . . . -34.6(6) ?
    C49 C44 P2 Ru2 . . . . 23.7(7) ?
    C45 C44 P2 Ru2 . . . . -156.8(4) ?
    C55 C50 P2 C38 . . . . -177.2(5) ?
    C51 C50 P2 C38 . . . . -5.1(6) ?
    C55 C50 P2 C44 . . . . -71.5(5) ?
    C51 C50 P2 C44 . . . . 100.5(6) ?
    C55 C50 P2 Ru2 . . . . 57.5(5) ?
    C51 C50 P2 Ru2 . . . . -130.5(5) ?
    C4 C3 Ru1 C2 . . . . 133.0(5) ?
    C2 C3 Ru1 C4 . . . . -133.0(5) ?
    C2 C3 Ru1 C5 . . . . -102.3(4) ?
    C4 C3 Ru1 C5 . . . . 30.7(4) ?
    C2 C3 Ru1 C1 . . . . -28.6(3) ?
    C4 C3 Ru1 C1 . . . . 104.4(4) ?
    C2 C3 Ru1 C6 . . . . -66.0(4) ?
    C4 C3 Ru1 C6 . . . . 67.0(4) ?
    C2 C3 Ru1 P1 . . . . 99.5(3) ?
    C4 C3 Ru1 P1 . . . . -127.6(3) ?
    C2 C3 Ru1 Cl2 . . . . -173.2(3) ?
    C4 C3 Ru1 Cl2 . . . . -40.2(4) ?
    C2 C3 Ru1 Cl1 . . . . 9.4(6) ?
    C4 C3 Ru1 Cl1 . . . . 142.4(3) ?
    C1 C2 Ru1 C3 . . . . -133.0(5) ?
    C3 C2 Ru1 C4 . . . . 28.7(4) ?
    C1 C2 Ru1 C4 . . . . -104.3(4) ?
    C3 C2 Ru1 C5 . . . . 66.4(4) ?
    C1 C2 Ru1 C5 . . . . -66.7(4) ?
    C3 C2 Ru1 C1 . . . . 133.0(5) ?
    C3 C2 Ru1 C6 . . . . 102.4(4) ?
    C1 C2 Ru1 C6 . . . . -30.6(4) ?
    C3 C2 Ru1 P1 . . . . -83.9(3) ?
    C1 C2 Ru1 P1 . . . . 143.1(3) ?
    C3 C2 Ru1 Cl2 . . . . 16.1(7) ?
    C1 C2 Ru1 Cl2 . . . . -116.9(5) ?
    C3 C2 Ru1 Cl1 . . . . -174.8(3) ?
    C1 C2 Ru1 Cl1 . . . . 52.1(4) ?
    C5 C4 Ru1 C3 . . . . 129.8(5) ?
    C25 C4 Ru1 C3 . . . . -116.1(8) ?
    C3 C4 Ru1 C2 . . . . -28.6(3) ?
    C5 C4 Ru1 C2 . . . . 101.2(4) ?
    C25 C4 Ru1 C2 . . . . -144.8(8) ?
    C3 C4 Ru1 C5 . . . . -129.8(5) ?
    C25 C4 Ru1 C5 . . . . 114.0(8) ?
    C3 C4 Ru1 C1 . . . . -65.1(4) ?
    C5 C4 Ru1 C1 . . . . 64.8(4) ?
    C25 C4 Ru1 C1 . . . . 178.8(7) ?
    C3 C4 Ru1 C6 . . . . -101.6(4) ?
    C5 C4 Ru1 C6 . . . . 28.2(4) ?
    C25 C4 Ru1 C6 . . . . 142.3(8) ?
    C3 C4 Ru1 P1 . . . . 59.9(4) ?
    C5 C4 Ru1 P1 . . . . -170.3(3) ?
    C25 C4 Ru1 P1 . . . . -56.3(7) ?
    C3 C4 Ru1 Cl2 . . . . 146.8(3) ?
    C5 C4 Ru1 Cl2 . . . . -83.3(3) ?
    C25 C4 Ru1 Cl2 . . . . 30.7(7) ?
    C3 C4 Ru1 Cl1 . . . . -122.8(5) ?
    C5 C4 Ru1 Cl1 . . . . 7.1(7) ?
    C25 C4 Ru1 Cl1 . . . . 121.1(6) ?
    C6 C5 Ru1 C3 . . . . 102.4(4) ?
    C4 C5 Ru1 C3 . . . . -30.4(4) ?
    C6 C5 Ru1 C2 . . . . 65.3(4) ?
    C4 C5 Ru1 C2 . . . . -67.5(4) ?
    C6 C5 Ru1 C4 . . . . 132.8(6) ?
    C6 C5 Ru1 C1 . . . . 28.3(4) ?
    C4 C5 Ru1 C1 . . . . -104.5(4) ?
    C4 C5 Ru1 C6 . . . . -132.8(6) ?
    C6 C5 Ru1 P1 . . . . 151.0(3) ?
    C4 C5 Ru1 P1 . . . . 18.2(6) ?
    C6 C5 Ru1 Cl2 . . . . -130.8(4) ?
    C4 C5 Ru1 Cl2 . . . . 96.4(3) ?
    C6 C5 Ru1 Cl1 . . . . -44.1(4) ?
    C4 C5 Ru1 Cl1 . . . . -177.0(3) ?
    C2 C1 Ru1 C3 . . . . 28.7(4) ?
    C6 C1 Ru1 C3 . . . . -101.1(4) ?
    C26 C1 Ru1 C3 . . . . 146.1(7) ?
    C6 C1 Ru1 C2 . . . . -129.8(5) ?
    C26 C1 Ru1 C2 . . . . 117.5(7) ?
    C2 C1 Ru1 C4 . . . . 65.2(4) ?
    C6 C1 Ru1 C4 . . . . -64.6(4) ?
    C26 C1 Ru1 C4 . . . . -177.3(6) ?
    C2 C1 Ru1 C5 . . . . 102.1(4) ?
    C6 C1 Ru1 C5 . . . . -27.7(4) ?
    C26 C1 Ru1 C5 . . . . -140.5(7) ?
    C2 C1 Ru1 C6 . . . . 129.8(5) ?
    C26 C1 Ru1 C6 . . . . -112.8(7) ?
    C2 C1 Ru1 P1 . . . . -47.1(4) ?
    C6 C1 Ru1 P1 . . . . -176.9(3) ?
    C26 C1 Ru1 P1 . . . . 70.3(6) ?
    C2 C1 Ru1 Cl2 . . . . 143.4(3) ?
    C6 C1 Ru1 Cl2 . . . . 13.6(5) ?
    C26 C1 Ru1 Cl2 . . . . -99.1(6) ?
    C2 C1 Ru1 Cl1 . . . . -133.0(4) ?
    C6 C1 Ru1 Cl1 . . . . 97.2(3) ?
    C26 C1 Ru1 Cl1 . . . . -15.6(6) ?
    C5 C6 Ru1 C3 . . . . -66.4(4) ?
    C1 C6 Ru1 C3 . . . . 67.5(4) ?
    C5 C6 Ru1 C2 . . . . -103.5(4) ?
    C1 C6 Ru1 C2 . . . . 30.4(4) ?
    C5 C6 Ru1 C4 . . . . -29.1(4) ?
    C1 C6 Ru1 C4 . . . . 104.8(4) ?
    C1 C6 Ru1 C5 . . . . 134.0(6) ?
    C5 C6 Ru1 C1 . . . . -134.0(6) ?
    C5 C6 Ru1 P1 . . . . -125.4(5) ?
    C1 C6 Ru1 P1 . . . . 8.6(8) ?
    C5 C6 Ru1 Cl2 . . . . 53.9(4) ?
    C1 C6 Ru1 Cl2 . . . . -172.2(3) ?
    C5 C6 Ru1 Cl1 . . . . 143.2(4) ?
    C1 C6 Ru1 Cl1 . . . . -82.9(3) ?
    C7 P1 Ru1 C3 . . . . -80.9(3) ?
    C19 P1 Ru1 C3 . . . . 154.6(3) ?
    C13 P1 Ru1 C3 . . . . 38.2(3) ?
    C7 P1 Ru1 C2 . . . . -43.8(3) ?
    C19 P1 Ru1 C2 . . . . -168.4(3) ?
    C13 P1 Ru1 C2 . . . . 75.3(3) ?
    C7 P1 Ru1 C4 . . . . -112.6(3) ?
    C19 P1 Ru1 C4 . . . . 122.9(3) ?
    C13 P1 Ru1 C4 . . . . 6.6(3) ?
    C7 P1 Ru1 C5 . . . . -124.6(4) ?
    C19 P1 Ru1 C5 . . . . 110.9(4) ?
    C13 P1 Ru1 C5 . . . . -5.4(4) ?
    C7 P1 Ru1 C1 . . . . -17.3(3) ?
    C19 P1 Ru1 C1 . . . . -141.8(3) ?
    C13 P1 Ru1 C1 . . . . 101.8(3) ?
    C7 P1 Ru1 C6 . . . . -23.7(6) ?
    C19 P1 Ru1 C6 . . . . -148.2(6) ?
    C13 P1 Ru1 C6 . . . . 95.4(6) ?
    C7 P1 Ru1 Cl2 . . . . 157.0(2) ?
    C19 P1 Ru1 Cl2 . . . . 32.5(2) ?
    C13 P1 Ru1 Cl2 . . . . -83.8(2) ?
    C7 P1 Ru1 Cl1 . . . . 68.4(2) ?
    C19 P1 Ru1 Cl1 . . . . -56.1(2) ?
    C13 P1 Ru1 Cl1 . . . . -172.4(2) ?
    C33 C34 Ru2 C35 . . . . -132.3(5) ?
    C35 C34 Ru2 C33 . . . . 132.3(5) ?
    C35 C34 Ru2 C32 . . . . 104.3(4) ?
    C33 C34 Ru2 C32 . . . . -28.0(3) ?
    C35 C34 Ru2 C36 . . . . 30.9(3) ?
    C33 C34 Ru2 C36 . . . . -101.4(4) ?
    C35 C34 Ru2 C37 . . . . 66.9(4) ?
    C33 C34 Ru2 C37 . . . . -65.4(4) ?
    C35 C34 Ru2 P2 . . . . -127.8(3) ?
    C33 C34 Ru2 P2 . . . . 99.9(3) ?
    C35 C34 Ru2 Cl4 . . . . -40.8(4) ?
    C33 C34 Ru2 Cl4 . . . . -173.1(3) ?
    C35 C34 Ru2 Cl3 . . . . 141.4(3) ?
    C33 C34 Ru2 Cl3 . . . . 9.1(6) ?
    C36 C35 Ru2 C34 . . . . 129.5(5) ?
    C56 C35 Ru2 C34 . . . . -116.0(8) ?
    C34 C35 Ru2 C33 . . . . -29.5(3) ?
    C36 C35 Ru2 C33 . . . . 100.0(4) ?
    C56 C35 Ru2 C33 . . . . -145.5(7) ?
    C34 C35 Ru2 C32 . . . . -65.5(4) ?
    C36 C35 Ru2 C32 . . . . 64.0(4) ?
    C56 C35 Ru2 C32 . . . . 178.5(7) ?
    C34 C35 Ru2 C36 . . . . -129.5(5) ?
    C56 C35 Ru2 C36 . . . . 114.5(8) ?
    C34 C35 Ru2 C37 . . . . -101.8(4) ?
    C36 C35 Ru2 C37 . . . . 27.7(4) ?
    C56 C35 Ru2 C37 . . . . 142.3(7) ?
    C34 C35 Ru2 P2 . . . . 59.8(3) ?
    C36 C35 Ru2 P2 . . . . -170.7(3) ?
    C56 C35 Ru2 P2 . . . . -56.2(7) ?
    C34 C35 Ru2 Cl4 . . . . 146.1(3) ?
    C36 C35 Ru2 Cl4 . . . . -84.4(3) ?
    C56 C35 Ru2 Cl4 . . . . 30.2(6) ?
    C34 C35 Ru2 Cl3 . . . . -123.5(4) ?
    C36 C35 Ru2 Cl3 . . . . 6.0(7) ?
    C56 C35 Ru2 Cl3 . . . . 120.5(6) ?
    C32 C33 Ru2 C34 . . . . -133.4(6) ?
    C32 C33 Ru2 C35 . . . . -104.5(4) ?
    C34 C33 Ru2 C35 . . . . 28.9(4) ?
    C34 C33 Ru2 C32 . . . . 133.4(6) ?
    C32 C33 Ru2 C36 . . . . -66.7(4) ?
    C34 C33 Ru2 C36 . . . . 66.7(4) ?
    C32 C33 Ru2 C37 . . . . -30.8(4) ?
    C34 C33 Ru2 C37 . . . . 102.6(4) ?
    C32 C33 Ru2 P2 . . . . 142.9(3) ?
    C34 C33 Ru2 P2 . . . . -83.7(3) ?
    C32 C33 Ru2 Cl4 . . . . -116.8(5) ?
    C34 C33 Ru2 Cl4 . . . . 16.6(7) ?
    C32 C33 Ru2 Cl3 . . . . 51.5(4) ?
    C34 C33 Ru2 Cl3 . . . . -175.1(3) ?
    C33 C32 Ru2 C34 . . . . 28.9(4) ?
    C37 C32 Ru2 C34 . . . . -100.6(4) ?
    C57 C32 Ru2 C34 . . . . 145.6(7) ?
    C33 C32 Ru2 C35 . . . . 65.5(4) ?
    C37 C32 Ru2 C35 . . . . -64.1(4) ?
    C57 C32 Ru2 C35 . . . . -177.9(6) ?
    C37 C32 Ru2 C33 . . . . -129.5(6) ?
    C57 C32 Ru2 C33 . . . . 116.6(8) ?
    C33 C32 Ru2 C36 . . . . 102.0(4) ?
    C37 C32 Ru2 C36 . . . . -27.5(4) ?
    C57 C32 Ru2 C36 . . . . -141.3(7) ?
    C33 C32 Ru2 C37 . . . . 129.5(6) ?
    C57 C32 Ru2 C37 . . . . -113.9(7) ?
    C33 C32 Ru2 P2 . . . . -47.5(4) ?
    C37 C32 Ru2 P2 . . . . -177.0(3) ?
    C57 C32 Ru2 P2 . . . . 69.1(6) ?
    C33 C32 Ru2 Cl4 . . . . 143.5(3) ?
    C37 C32 Ru2 Cl4 . . . . 14.0(5) ?
    C57 C32 Ru2 Cl4 . . . . -99.9(6) ?
    C33 C32 Ru2 Cl3 . . . . -133.3(4) ?
    C37 C32 Ru2 Cl3 . . . . 97.2(3) ?
    C57 C32 Ru2 Cl3 . . . . -16.6(6) ?
    C37 C36 Ru2 C34 . . . . 103.0(4) ?
    C35 C36 Ru2 C34 . . . . -30.6(3) ?
    C37 C36 Ru2 C35 . . . . 133.6(6) ?
    C37 C36 Ru2 C33 . . . . 64.9(4) ?
    C35 C36 Ru2 C33 . . . . -68.7(4) ?
    C37 C36 Ru2 C32 . . . . 28.2(4) ?
    C35 C36 Ru2 C32 . . . . -105.4(4) ?
    C35 C36 Ru2 C37 . . . . -133.6(6) ?
    C37 C36 Ru2 P2 . . . . 151.2(3) ?
    C35 C36 Ru2 P2 . . . . 17.6(6) ?
    C37 C36 Ru2 Cl4 . . . . -131.0(4) ?
    C35 C36 Ru2 Cl4 . . . . 95.4(3) ?
    C37 C36 Ru2 Cl3 . . . . -43.8(4) ?
    C35 C36 Ru2 Cl3 . . . . -177.4(3) ?
    C36 C37 Ru2 C34 . . . . -65.9(4) ?
    C32 C37 Ru2 C34 . . . . 68.3(4) ?
    C36 C37 Ru2 C35 . . . . -28.7(4) ?
    C32 C37 Ru2 C35 . . . . 105.5(4) ?
    C36 C37 Ru2 C33 . . . . -103.8(4) ?
    C32 C37 Ru2 C33 . . . . 30.4(4) ?
    C36 C37 Ru2 C32 . . . . -134.2(6) ?
    C32 C37 Ru2 C36 . . . . 134.2(6) ?
    C36 C37 Ru2 P2 . . . . -125.9(6) ?
    C32 C37 Ru2 P2 . . . . 8.3(8) ?
    C36 C37 Ru2 Cl4 . . . . 53.8(4) ?
    C32 C37 Ru2 Cl4 . . . . -172.0(3) ?
    C36 C37 Ru2 Cl3 . . . . 143.3(4) ?
    C32 C37 Ru2 Cl3 . . . . -82.5(3) ?
    C38 P2 Ru2 C34 . . . . -80.6(3) ?
    C44 P2 Ru2 C34 . . . . 155.7(3) ?
    C50 P2 Ru2 C34 . . . . 39.5(3) ?
    C38 P2 Ru2 C35 . . . . -112.2(3) ?
    C44 P2 Ru2 C35 . . . . 124.1(3) ?
    C50 P2 Ru2 C35 . . . . 7.9(3) ?
    C38 P2 Ru2 C33 . . . . -42.7(3) ?
    C44 P2 Ru2 C33 . . . . -166.4(3) ?
    C50 P2 Ru2 C33 . . . . 77.4(3) ?
    C38 P2 Ru2 C32 . . . . -16.1(3) ?
    C44 P2 Ru2 C32 . . . . -139.9(3) ?
    C50 P2 Ru2 C32 . . . . 104.0(3) ?
    C38 P2 Ru2 C36 . . . . -123.8(4) ?
    C44 P2 Ru2 C36 . . . . 112.4(4) ?
    C50 P2 Ru2 C36 . . . . -3.7(4) ?
    C38 P2 Ru2 C37 . . . . -22.3(6) ?
    C44 P2 Ru2 C37 . . . . -146.1(6) ?
    C50 P2 Ru2 C37 . . . . 97.8(6) ?
    C38 P2 Ru2 Cl4 . . . . 158.0(2) ?
    C44 P2 Ru2 Cl4 . . . . 34.2(2) ?
    C50 P2 Ru2 Cl4 . . . . -81.9(2) ?
    C38 P2 Ru2 Cl3 . . . . 69.1(2) ?
    C44 P2 Ru2 Cl3 . . . . -54.7(2) ?
    C50 P2 Ru2 Cl3 . . . . -170.8(2) ?
    C9 C10 O1 C29 . . . . -4.5(11) ?
    C11 C10 O1 C29 . . . . 174.9(7) ?
    C15 C16 O2 C30 . . . . 175.7(6) ?
    C17 C16 O2 C30 . . . . -5.1(10) ?
    C21 C22 O3 C31 . . . . 1.0(10) ?
    C23 C22 O3 C31 . . . . -178.3(6) ?
    C42 C41 O4 C60 . . . . 174.0(7) ?
    C40 C41 O4 C60 . . . . -4.9(11) ?
    C46 C47 O5 C61 . . . . 3.3(10) ?
    C48 C47 O5 C61 . . . . -177.1(6) ?
    C52 C53 O6 C62 . . . . 174.5(6) ?
    C54 C53 O6 C62 . . . . -6.3(10) ?
loop_
    _geom_hbond_atom_site_label_D
    _geom_hbond_atom_site_label_H
    _geom_hbond_atom_site_label_A
    _geom_hbond_site_symmetry_A
    _geom_hbond_distance_DH
    _geom_hbond_distance_HA
    _geom_hbond_distance_DA
    _geom_hbond_angle_DHA
    C5 H5 Cl2 2_766 0.95 2.62 3.566(7) 171
    C36 H36 Cl4 2_655 0.95 2.6 3.506(7) 159
    C43 H43 Cl1 1_455 0.95 2.78 3.619(7) 147
    C62 H62B O5 1_455 0.98 2.58 3.362(9) 136
    C18 H18 Cl2 . 0.95 2.8 3.643(7) 149
    C24 H24 Cl1 . 0.95 2.62 3.427(6) 143
    C49 H49 Cl3 . 0.95 2.61 3.416(6) 143
    C55 H55 Cl4 . 0.95 2.71 3.562(6) 149
    C20 H20 Cg1 . 0.95 2.95 3.614(7) 128
_iucr_refine_instructions_details
;
TITL mo_14fm_sn2_0m in P-1
CELL  0.71073  12.4069  14.0221  16.9338   91.459   91.205   90.613
ZERR     4.00   0.0017   0.0019   0.0023    0.003    0.003    0.003
LATT   1
SFAC  C    H    P    CL   RU   O
UNIT  124  140  4    8    4    12
MERG   2
EQIV $1 2-x, 1-y, 1-z
EQIV $2 1-x, -y, -z
EQIV $3 -1+x, y, z
HTAB C5 Cl2_$1
HTAB C36 Cl4_$2
HTAB C43 Cl1_$3
HTAB C62 O5_$3
HTAB C18 Cl2
HTAB C24 Cl1
HTAB C49 Cl3
HTAB C55 Cl4
TWIN    1.00  0.00  0.00  0.00 -1.00  0.00  0.00  0.00 -1.00   2
FMAP   2
PLAN   20
SIZE     0.21   0.28   0.58
ACTA
BOND   $H
CONF
L.S.   4
TEMP  -173.16
WGHT    0.047500   35.927502
BASF   0.11451
FVAR       0.09775
C1    1    0.947493    0.204274    0.361633    11.00000    0.02172    0.01210 =
         0.02666    0.01030    0.00188    0.00022
C2    1    0.872653    0.235441    0.303777    11.00000    0.01826    0.01558 =
         0.02071    0.00360   -0.00290   -0.00214
AFIX  43
H2    2    0.861675    0.199344    0.255994    11.00000   -1.20000
AFIX   0
C3    1    0.814552    0.319726    0.316923    11.00000    0.02265    0.01548 =
         0.02939    0.01120    0.00179   -0.00192
AFIX  43
H3    2    0.766649    0.340709    0.276620    11.00000   -1.20000
AFIX   0
C4    1    0.824967    0.374058    0.387777    11.00000    0.02108    0.01592 =
         0.03220    0.00602    0.01015    0.00093
C5    1    0.898805    0.340839    0.446982    11.00000    0.02591    0.02042 =
         0.01737    0.00314    0.00505   -0.00310
AFIX  43
H5    2    0.907978    0.376032    0.495382    11.00000   -1.20000
AFIX   0
C6    1    0.957392    0.257605    0.434582    11.00000    0.02137    0.02112 =
         0.01974    0.01008    0.00260    0.00409
AFIX  43
H6    2    1.004505    0.236065    0.475159    11.00000   -1.20000
AFIX   0
C7    1    1.012508    0.328722    0.127114    11.00000    0.02294    0.01202 =
         0.01691    0.00387   -0.00068    0.00346
C8    1    1.104281    0.326056    0.081599    11.00000    0.02268    0.01909 =
         0.02521    0.00915    0.00077    0.00198
AFIX  43
H8    2    1.159827    0.372283    0.091335    11.00000   -1.20000
AFIX   0
C9    1    1.116575    0.257103    0.022039    11.00000    0.03460    0.02539 =
         0.02269    0.00702    0.00226    0.00353
AFIX  43
H9    2    1.179283    0.257385   -0.009201    11.00000   -1.20000
AFIX   0
C10   1    1.037036    0.187840    0.008308    11.00000    0.04103    0.02180 =
         0.01848    0.00332   -0.00189    0.00466
C11   1    0.943926    0.188845    0.053750    11.00000    0.03248    0.02167 =
         0.02393    0.00859   -0.00637   -0.00285
AFIX  43
H11   2    0.889511    0.141331    0.045072    11.00000   -1.20000
AFIX   0
C12   1    0.931839    0.258885    0.110857    11.00000    0.02310    0.02263 =
         0.02021    0.00818   -0.00393   -0.00192
AFIX  43
H12   2    0.867445    0.260384    0.140220    11.00000   -1.20000
AFIX   0
C13   1    0.876148    0.483628    0.178146    11.00000    0.01835    0.01719 =
         0.02043    0.00727    0.00000   -0.00167
C14   1    0.819051    0.469732    0.106653    11.00000    0.02283    0.01873 =
         0.02152    0.00456   -0.00119    0.00048
AFIX  43
H14   2    0.836732    0.417966    0.072207    11.00000   -1.20000
AFIX   0
C15   1    0.736810    0.530914    0.085623    11.00000    0.02703    0.02562 =
         0.02466    0.00570   -0.00618    0.00165
AFIX  43
H15   2    0.698611    0.521054    0.036838    11.00000   -1.20000
AFIX   0
C16   1    0.710153    0.606681    0.135820    11.00000    0.02002    0.01682 =
         0.03555    0.01081   -0.00364   -0.00284
C17   1    0.766812    0.621629    0.207050    11.00000    0.02703    0.01518 =
         0.02917    0.00266    0.00065   -0.00083
AFIX  43
H17   2    0.749340    0.673646    0.241300    11.00000   -1.20000
AFIX   0
C18   1    0.848818    0.560092    0.227578    11.00000    0.02347    0.02035 =
         0.02403    0.00481   -0.00276   -0.00063
AFIX  43
H18   2    0.887118    0.570253    0.276287    11.00000   -1.20000
AFIX   0
C19   1    1.099298    0.507826    0.184303    11.00000    0.01990    0.01951 =
         0.02177    0.00526    0.00389   -0.00093
C20   1    1.078225    0.569304    0.121746    11.00000    0.02198    0.02304 =
         0.02453    0.00638   -0.00284   -0.00426
AFIX  43
H20   2    1.011607    0.563236    0.093274    11.00000   -1.20000
AFIX   0
C21   1    1.152068    0.638779    0.100303    11.00000    0.02360    0.01772 =
         0.02568    0.00898   -0.00070   -0.00416
AFIX  43
H21   2    1.135885    0.679641    0.057861    11.00000   -1.20000
AFIX   0
C22   1    1.249632    0.647827    0.141520    11.00000    0.02187    0.01688 =
         0.02596    0.00324    0.00099   -0.00186
C23   1    1.272357    0.587810    0.203643    11.00000    0.01882    0.02006 =
         0.03039    0.00991   -0.00231   -0.00133
AFIX  43
H23   2    1.339250    0.594088    0.231733    11.00000   -1.20000
AFIX   0
C24   1    1.197752    0.518359    0.225148    11.00000    0.02389    0.02069 =
         0.02485    0.00664   -0.00080    0.00004
AFIX  43
H24   2    1.214143    0.478000    0.267885    11.00000   -1.20000
AFIX   0
C25   1    0.761574    0.462191    0.402867    11.00000    0.03633    0.01861 =
         0.04247    0.00560    0.01449    0.00688
AFIX 137
H25A  2    0.746196    0.493185    0.352711    11.00000   -1.50000
H25B  2    0.803238    0.505990    0.438020    11.00000   -1.50000
H25C  2    0.693633    0.445310    0.427784    11.00000   -1.50000
AFIX   0
C26   1    1.012455    0.114210    0.351274    11.00000    0.02158    0.01659 =
         0.02409    0.00511    0.00002    0.00384
AFIX  13
H26   2    1.086485    0.126911    0.373870    11.00000   -1.20000
AFIX   0
C27   1    0.958818    0.038315    0.400701    11.00000    0.03034    0.01904 =
         0.03525    0.01233    0.00245    0.00470
AFIX 137
H27A  2    0.963759    0.057673    0.456689    11.00000   -1.50000
H27B  2    0.995420   -0.022659    0.392739    11.00000   -1.50000
H27C  2    0.882835    0.031199    0.384412    11.00000   -1.50000
AFIX   0
C28   1    1.023325    0.081342    0.265567    11.00000    0.03605    0.01867 =
         0.02923    0.00535    0.00504    0.00670
AFIX 137
H28A  2    0.952290    0.062436    0.243701    11.00000   -1.50000
H28B  2    1.071919    0.026776    0.262759    11.00000   -1.50000
H28C  2    1.052772    0.133632    0.235009    11.00000   -1.50000
AFIX   0
C29   1    1.127057    0.116135   -0.099816    11.00000    0.07559    0.03756 =
         0.03255   -0.00608    0.01489   -0.00316
AFIX 137
H29A  2    1.125340    0.174134   -0.130888    11.00000   -1.50000
H29B  2    1.121755    0.060004   -0.135421    11.00000   -1.50000
H29C  2    1.194862    0.114356   -0.069170    11.00000   -1.50000
AFIX   0
C30   1    0.593991    0.736747    0.161494    11.00000    0.03081    0.02568 =
         0.05987    0.00105   -0.01498    0.00705
AFIX 137
H30A  2    0.568332    0.709056    0.210316    11.00000   -1.50000
H30B  2    0.535359    0.771837    0.136173    11.00000   -1.50000
H30C  2    0.654508    0.780442    0.173926    11.00000   -1.50000
AFIX   0
C31   1    1.304451    0.778040    0.063936    11.00000    0.02681    0.02089 =
         0.04423    0.01435    0.00191   -0.00251
AFIX 137
H31A  2    1.294403    0.741823    0.014016    11.00000   -1.50000
H31B  2    1.364623    0.823286    0.059431    11.00000   -1.50000
H31C  2    1.238488    0.813011    0.075703    11.00000   -1.50000
AFIX   0
C32   1    0.444913    0.281428    0.135859    11.00000    0.01756    0.01518 =
         0.02493    0.01182   -0.00112    0.00281
C33   1    0.371808    0.253990    0.193422    11.00000    0.01963    0.01028 =
         0.02567    0.00663    0.00349    0.00677
AFIX  43
H33   2    0.364058    0.291960    0.240180    11.00000   -1.20000
AFIX   0
C34   1    0.308869    0.168288    0.181237    11.00000    0.02067    0.01282 =
         0.03026    0.01185    0.00349    0.00005
AFIX  43
H34   2    0.263231    0.148030    0.222072    11.00000   -1.20000
AFIX   0
C35   1    0.312571    0.113451    0.110950    11.00000    0.02084    0.01761 =
         0.02518    0.00581   -0.00448   -0.00025
C36   1    0.384087    0.145576    0.051634    11.00000    0.02277    0.02517 =
         0.01984    0.00249   -0.00375    0.00701
AFIX  43
H36   2    0.388131    0.110596    0.003020    11.00000   -1.20000
AFIX   0
C37   1    0.447601    0.226918    0.063914    11.00000    0.01969    0.02494 =
         0.02012    0.01088   -0.00087    0.00513
AFIX  43
H37   2    0.493951    0.246653    0.023329    11.00000   -1.20000
AFIX   0
C38   1    0.515229    0.159280    0.371949    11.00000    0.02268    0.01574 =
         0.01751    0.00609    0.00310   -0.00062
C39   1    0.609539    0.165427    0.417322    11.00000    0.02520    0.02694 =
         0.02309    0.00744    0.00085    0.00084
AFIX  43
H39   2    0.664099    0.119533    0.408672    11.00000   -1.20000
AFIX   0
C40   1    0.626818    0.236348    0.474890    11.00000    0.03289    0.02726 =
         0.02444    0.00969   -0.00254   -0.00784
AFIX  43
H40   2    0.691252    0.237586    0.506234    11.00000   -1.20000
AFIX   0
C41   1    0.548641    0.305905    0.486352    11.00000    0.04885    0.01990 =
         0.02144    0.00641    0.00687   -0.00531
C42   1    0.453976    0.301341    0.441393    11.00000    0.04105    0.01796 =
         0.02587    0.01016    0.00869   -0.00038
AFIX  43
H42   2    0.400575    0.348522    0.449151    11.00000   -1.20000
AFIX   0
C43   1    0.436178    0.228990    0.385349    11.00000    0.02920    0.02119 =
         0.01441    0.00691    0.00240    0.00354
AFIX  43
H43   2    0.370282    0.226292    0.355731    11.00000   -1.20000
AFIX   0
C44   1    0.593652   -0.019690    0.317336    11.00000    0.02154    0.01729 =
         0.01829    0.00653    0.00044    0.00057
C45   1    0.575243   -0.078148    0.382200    11.00000    0.02486    0.02144 =
         0.02309    0.01165    0.00512    0.00595
AFIX  43
H45   2    0.511446   -0.069899    0.411552    11.00000   -1.20000
AFIX   0
C46   1    0.648666   -0.148071    0.404437    11.00000    0.02620    0.01959 =
         0.02550    0.01058    0.00254    0.00331
AFIX  43
H46   2    0.634828   -0.186914    0.448327    11.00000   -1.20000
AFIX   0
C47   1    0.741664   -0.160026    0.361794    11.00000    0.02227    0.01695 =
         0.02690    0.00439   -0.00181    0.00425
C48   1    0.761282   -0.102156    0.297942    11.00000    0.02225    0.02169 =
         0.02797    0.00434    0.00270    0.00444
AFIX  43
H48   2    0.825645   -0.110179    0.269212    11.00000   -1.20000
AFIX   0
C49   1    0.688330   -0.032870    0.275526    11.00000    0.02172    0.02034 =
         0.02115    0.00797   -0.00041    0.00233
AFIX  43
H49   2    0.702938    0.005669    0.231589    11.00000   -1.20000
AFIX   0
C50   1    0.371505    0.003567    0.320154    11.00000    0.01572    0.02150 =
         0.02347    0.01028    0.00191    0.00286
C51   1    0.316818    0.017536    0.390908    11.00000    0.02108    0.02180 =
         0.02394    0.00818    0.00136    0.00325
AFIX  43
H51   2    0.337150    0.069101    0.425742    11.00000   -1.20000
AFIX   0
C52   1    0.233389   -0.043107    0.410567    11.00000    0.02460    0.02713 =
         0.02576    0.01090    0.00743    0.00248
AFIX  43
H52   2    0.197163   -0.033090    0.458897    11.00000   -1.20000
AFIX   0
C53   1    0.202389   -0.118270    0.360256    11.00000    0.01977    0.02191 =
         0.03492    0.01541    0.00694    0.00490
C54   1    0.256195   -0.133729    0.289745    11.00000    0.02276    0.01608 =
         0.03231    0.00592    0.00271    0.00198
AFIX  43
H54   2    0.235685   -0.185462    0.255139    11.00000   -1.20000
AFIX   0
C55   1    0.339983   -0.072865    0.270567    11.00000    0.02268    0.02210 =
         0.02355    0.00589    0.00438    0.00186
AFIX  43
H55   2    0.376678   -0.083574    0.222524    11.00000   -1.20000
AFIX   0
C56   1    0.243364    0.026744    0.095879    11.00000    0.02832    0.02139 =
         0.03896    0.00660   -0.00757   -0.00003
AFIX 137
H56A  2    0.235165   -0.007420    0.145204    11.00000   -1.50000
H56B  2    0.277238   -0.015100    0.056602    11.00000   -1.50000
H56C  2    0.172306    0.045891    0.075947    11.00000   -1.50000
AFIX   0
C57   1    0.513998    0.370707    0.145971    11.00000    0.02536    0.01855 =
         0.02917    0.01090   -0.00045   -0.00264
AFIX  13
H57   2    0.586497    0.356472    0.124113    11.00000   -1.20000
AFIX   0
C58   1    0.462101    0.447993    0.095125    11.00000    0.03006    0.01706 =
         0.03404    0.01332   -0.00133   -0.00130
AFIX 137
H58A  2    0.460261    0.426531    0.039578    11.00000   -1.50000
H58B  2    0.504561    0.507193    0.100855    11.00000   -1.50000
H58C  2    0.388442    0.459460    0.112571    11.00000   -1.50000
AFIX   0
C59   1    0.530509    0.404983    0.231949    11.00000    0.03828    0.01754 =
         0.03335    0.00690   -0.00592   -0.00473
AFIX 137
H59A  2    0.461477    0.425846    0.253105    11.00000   -1.50000
H59B  2    0.582102    0.458442    0.234447    11.00000   -1.50000
H59C  2    0.558522    0.352609    0.263348    11.00000   -1.50000
AFIX   0
C60   1    0.645219    0.384070    0.593309    11.00000    0.07589    0.04493 =
         0.03762    0.00394   -0.00830   -0.00270
AFIX 137
H60A  2    0.648343    0.325097    0.623071    11.00000   -1.50000
H60B  2    0.637569    0.438614    0.630028    11.00000   -1.50000
H60C  2    0.711689    0.391536    0.563716    11.00000   -1.50000
AFIX   0
C61   1    0.796642   -0.288982    0.441531    11.00000    0.02705    0.02239 =
         0.04117    0.01446   -0.00507    0.00354
AFIX 137
H61A  2    0.795809   -0.252387    0.491593    11.00000   -1.50000
H61B  2    0.852840   -0.337449    0.444181    11.00000   -1.50000
H61C  2    0.726345   -0.320188    0.432028    11.00000   -1.50000
AFIX   0
C62   1    0.078920   -0.247544    0.330893    11.00000    0.03077    0.02215 =
         0.07187   -0.00027    0.02008   -0.00576
AFIX 137
H62A  2    0.060548   -0.219429    0.280022    11.00000   -1.50000
H62B  2    0.014372   -0.277037    0.352590    11.00000   -1.50000
H62C  2    0.134195   -0.296133    0.323270    11.00000   -1.50000
AFIX   0
P1    3    0.997152    0.417889    0.206502    11.00000    0.01825    0.01322 =
         0.01864    0.00525    0.00042    0.00017
P2    3    0.492754    0.069287    0.293438    11.00000    0.01830    0.01474 =
         0.01807    0.00646    0.00217    0.00056
CL1   4    1.171834    0.309677    0.324437    11.00000    0.01938    0.02315 =
         0.03192    0.01155    0.00280    0.00343
CL2   4    1.045845    0.509812    0.383121    11.00000    0.03322    0.01703 =
         0.02237    0.00030    0.00206   -0.00445
CL3   4    0.665822    0.173478    0.173756    11.00000    0.01670    0.02469 =
         0.03536    0.01232   -0.00083   -0.00181
CL4   4    0.525935   -0.025862    0.118518    11.00000    0.02664    0.01664 =
         0.02026    0.00283    0.00086    0.00572
RU1   5    0.985211    0.355276    0.334298    11.00000    0.01764    0.01324 =
         0.01722    0.00434    0.00045    0.00062
RU2   5    0.476078    0.130504    0.164863    11.00000    0.01643    0.01411 =
         0.01652    0.00590    0.00111    0.00081
O1    6    1.039342    0.116007   -0.047825    11.00000    0.05762    0.02498 =
         0.03102    0.00076    0.00472   -0.00099
O2    6    0.628355    0.662892    0.109552    11.00000    0.02916    0.02049 =
         0.04468    0.00914   -0.01202    0.00542
O3    6    1.327585    0.713773    0.126245    11.00000    0.02258    0.02011 =
         0.03852    0.01145   -0.00101   -0.00455
O4    6    0.556709    0.379732    0.540601    11.00000    0.06741    0.03631 =
         0.02497   -0.00371    0.00319   -0.00740
O5    6    0.818420   -0.226155    0.378514    11.00000    0.02329    0.02231 =
         0.03480    0.01000   -0.00006    0.00750
O6    6    0.119281   -0.174599    0.384610    11.00000    0.02870    0.01950 =
         0.04927    0.01151    0.01433   -0.00113
HKLF 4  1.0  1.00  0.00  0.00  0.00  1.00  0.00  0.00  0.00  1.00
REM  mo_14fm_sn2_0m in P-1
REM R1 =  0.0697 for  13369 Fo > 4sig(Fo)  and  0.0795 for all  14838 data
REM    698 parameters refined using      0 restraints
END
WGHT      0.0534     35.8110
REM Highest difference peak  3.949,  deepest hole -1.945,  1-sigma level  0.157
Q1    1   0.9710  0.3997  0.3716  11.00000  0.05    3.95
Q2    1   0.4831  0.1729  0.2031  11.00000  0.05    3.66
Q3    1   0.4944  0.1074  0.1199  11.00000  0.05    2.60
Q4    1   0.9738  0.3304  0.2846  11.00000  0.05    2.39
Q5    1   0.5503  0.1384  0.1825  11.00000  0.05    2.03
Q6    1   1.0599  0.3611  0.3528  11.00000  0.05    1.76
Q7    1   1.0182  0.5401  0.4185  11.00000  0.05    1.50
Q8    1   0.6617  0.2146  0.2137  11.00000  0.05    1.43
Q9    1   0.4947  0.1127  0.3317  11.00000  0.05    1.38
Q10   1   1.1616  0.3501  0.3616  11.00000  0.05    1.23
Q11   1   0.9149  0.3562  0.3348  11.00000  0.05    1.23
Q12   1   0.5570 -0.0347  0.0761  11.00000  0.05    1.18
Q13   1   0.9846  0.4590  0.2431  11.00000  0.05    1.18
Q14   1   1.0006  0.4883  0.3517  11.00000  0.05    1.14
Q15   1   0.5473  0.0023  0.1603  11.00000  0.05    1.13
Q16   1   1.0152  0.3808  0.1623  11.00000  0.05    1.10
Q17   1   0.3990  0.1399  0.1595  11.00000  0.05    1.06
Q18   1   0.5273  0.4238  0.5780  11.00000  0.05    1.04
Q19   1   0.5215  0.0450  0.2527  11.00000  0.05    1.00
Q20   1   0.4256  0.0958  0.1195  11.00000  0.05    0.97
;
