# Supplementary material for: Di­chlorido­(η6-p-cymene)[tris­(4-meth­oxy­phen­yl)phosphane]ruthenium(II)
Source: IUCrdata. 2021 Dec 2;6(Pt 12):x211259. doi: 10.1107/S2414314621012591 (PMC9462307; doi:10.1107/S2414314621012591)
Supplement: Supplementary file 2 [file x-06-x211259-Isup2.hkl]

#
# h,k,l, Fc-squared, Fo-squared, sigma(Fo-squared) and status flag
#
data_I
_shelx_title ' mo_14fm_sn2_0m in P-1'
_shelx_refln_list_code          4
_shelx_F_calc_maximum      302.40
_exptl_crystal_F_000      1352.00
_reflns_d_resolution_high  0.7420
 
loop_
 _symmetry_equiv_pos_as_xyz
 'x, y, z'
 '-x, -y, -z'
 
_cell_length_a    12.4069
_cell_length_b    14.0221
_cell_length_c    16.9338
_cell_angle_alpha  91.459
_cell_angle_beta   91.205
_cell_angle_gamma  90.613
 
_shelx_F_squared_multiplier     1.000
 
loop_
 _refln_index_h
 _refln_index_k
 _refln_index_l
 _refln_F_squared_calc
 _refln_F_squared_meas
 _refln_F_squared_sigma
 _refln_observed_status
   1   0   0       30.69      -16.22     16.22 o
   2   0   0    46054.70    44299.52    733.14 o
   3   0   0      117.91       81.75      4.31 o
   4   0   0    25690.85    25183.77    376.60 o
   5   0   0       19.64       32.09      3.84 o
   6   0   0    24694.73    23017.10    407.70 o
   7   0   0       56.35       67.81      6.79 o
   8   0   0     3376.33     3444.99     67.01 o
   9   0   0      394.77      449.91     18.62 o
  10   0   0      252.98      302.20     16.78 o
  11   0   0      567.32      602.59     23.24 o
  12   0   0      576.54      594.01     25.74 o
  13   0   0      283.48      353.17     24.86 o
  14   0   0     1110.18     1089.93     43.83 o
  15   0   0      369.39      411.68     29.60 o
  16   0   0       49.93       46.53     19.62 o
 -16   1   0     2398.84     2645.41     90.61 o
 -15   1   0       17.33       18.85     16.64 o
 -14   1   0      607.12      645.26     36.31 o
 -13   1   0       27.41       20.10     11.85 o
 -12   1   0     1298.39     1264.24     37.21 o
 -11   1   0     1736.52     2211.48     53.71 o
 -10   1   0     5350.16     5086.37    107.28 o
  -9   1   0      359.75      437.93     17.97 o
  -8   1   0      564.36      612.59     18.72 o
  -7   1   0     5898.96     6301.43    109.77 o
  -6   1   0     1710.10     2177.83     42.75 o
  -5   1   0     8602.10     8919.70    166.52 o
  -4   1   0    18752.85    19527.05    358.90 o
  -3   1   0      856.46      663.02     17.58 o
  -2   1   0     2130.18     2693.93     79.84 o
  -1   1   0    49962.60    52331.83    810.82 o
   0   1   0      172.68       72.12     12.03 o
   1   1   0    50628.80    53835.40    927.71 o
   2   1   0     5116.01     4473.49     82.33 o
   3   1   0      912.15      675.88     15.43 o
   4   1   0    24171.05    22885.94    435.75 o
   5   1   0    13834.59    11959.91    214.79 o
   6   1   0     3938.53     3600.78     64.23 o
   7   1   0     8561.02     7752.56    133.82 o
   8   1   0      998.84      892.50     22.37 o
   9   1   0      856.29      721.84     24.00 o
  10   1   0     4130.59     4439.25    100.30 o
  11   1   0     4697.73     4165.74     96.53 o
  12   1   0      500.84      664.75     25.00 o
  13   1   0       19.34       25.36     11.67 o
  14   1   0      192.61      267.86     22.49 o
  15   1   0      129.94       81.87     17.12 o
  16   1   0     1012.94     1304.17     50.19 o
 -16   2   0       28.94       33.34     18.28 o
 -15   2   0     2019.44     2189.25     79.29 o
 -14   2   0      121.22      124.61     23.24 o
 -13   2   0     4099.28     4243.07    112.95 o
 -12   2   0       65.75       49.58     13.21 o
 -11   2   0     3289.98     4183.83     92.24 o
 -10   2   0       71.52      131.68     13.05 o
  -9   2   0     5127.34     5709.24    115.79 o
  -8   2   0      626.57      713.76     18.81 o
  -7   2   0     6553.02     7366.35    134.11 o
  -6   2   0     1916.29     1758.88     36.36 o
  -5   2   0     9661.59    11193.65    252.80 o
  -4   2   0     7069.32     8419.82    154.40 o
  -3   2   0     4469.04     5645.34    147.35 o
  -2   2   0      358.93      337.74      8.98 o
  -1   2   0     1749.49     2113.95     49.11 o
   0   2   0     2670.86     2841.00     55.95 o
   1   2   0     4080.23     3672.02     58.50 o
   2   2   0      226.66      245.09      8.01 o
   3   2   0     9261.23     9024.79    159.60 o
   4   2   0    11963.34    11918.20    218.26 o
   5   2   0    19930.00    17900.10    344.26 o
   6   2   0      494.28      765.97     17.89 o
   7   2   0    11672.39    10551.90    188.90 o
   8   2   0     1061.45      972.64     22.39 o
   9   2   0     9072.03     8088.53    161.16 o
  10   2   0      377.77      369.68     18.22 o
  11   2   0     8660.63     8115.36    176.25 o
  12   2   0       24.15       18.38     11.23 o
  13   2   0     3965.83     4029.46    107.00 o
  14   2   0       19.33       25.35     12.43 o
  15   2   0     1965.44     2057.15     64.70 o
  16   2   0       59.57       61.19     15.51 o
 -16   3   0      240.27      336.30     37.02 o
 -15   3   0      390.68      433.55     32.69 o
 -14   3   0      392.41      571.23     33.94 o
 -13   3   0     1058.91     1036.52     43.81 o
 -12   3   0     2142.25     3116.94     94.07 o
 -11   3   0     3447.11     3136.03     83.63 o
 -10   3   0      449.22      957.30     36.21 o
  -9   3   0     2518.23     2192.42     48.18 o
  -8   3   0      656.81     1031.71     39.65 o
  -7   3   0     7088.42     6391.09    116.83 o
  -6   3   0     1399.44     2394.56    118.23 o
  -5   3   0    15348.24    14508.47    240.27 o
  -4   3   0     5934.43     5567.12     91.00 o
  -3   3   0     1949.86     1611.98     29.00 o
  -2   3   0      269.76      708.79     24.56 o
  -1   3   0     1171.42     1446.06     30.80 o
   0   3   0       35.69       19.37      4.22 o
   1   3   0     1770.10     1745.89     31.63 o
   2   3   0     1932.74     1994.80     36.71 o
   3   3   0      275.53      515.43     17.61 o
   4   3   0     1406.29     2551.48     52.56 o
   5   3   0     7072.82     9279.41    152.88 o
   6   3   0     7615.33     6488.91    108.44 o
   7   3   0     3168.77     3978.43     72.85 o
   8   3   0     3508.76     2664.10     58.53 o
   9   3   0      323.25      672.24     34.27 o
  10   3   0     3016.58     2649.31     60.69 o
  11   3   0      750.95     1226.39     48.89 o
  12   3   0     8348.75     7894.58    189.33 o
  13   3   0      368.54      355.07     23.47 o
  14   3   0     1793.62     1772.53     56.41 o
  15   3   0     1169.04     1109.68     42.98 o
  16   3   0      883.38      956.54     56.79 o
 -16   4   0      120.11      212.11     32.02 o
 -15   4   0      748.79      756.85     47.88 o
 -14   4   0      562.72      676.95     40.73 o
 -13   4   0      300.36      428.15     32.81 o
 -12   4   0     2455.42     2208.85     74.70 o
 -11   4   0     1164.77     1235.87     43.35 o
 -10   4   0     2363.15     2045.17     49.85 o
  -9   4   0     1517.37     1333.17     35.07 o
  -8   4   0    10675.02    10186.50    195.18 o
  -7   4   0      699.75      860.15     19.68 o
  -6   4   0    10594.97    10387.23    165.75 o
  -5   4   0      738.97      602.15     15.43 o
  -4   4   0    18213.94    19488.72    319.05 o
  -3   4   0      774.32     1361.91     35.87 o
  -2   4   0     7927.08     8761.32    149.54 o
  -1   4   0     7782.32     7680.52    146.38 o
   0   4   0    10003.07    10375.13    193.06 o
   1   4   0     3224.62     4211.88    184.37 o
   2   4   0     8744.61     8857.82    146.85 o
   3   4   0     3045.55     3054.96     58.79 o
   4   4   0    14912.16    16415.66    292.26 o
   5   4   0      123.11      160.36     15.87 o
   6   4   0     8659.40     9184.63    151.99 o
   7   4   0     1014.94     1050.57     23.18 o
   8   4   0     5408.83     6769.98    129.17 o
   9   4   0      488.82      702.24     26.23 o
  10   4   0      552.28      903.64     38.37 o
  11   4   0      638.26      763.70     27.47 o
  12   4   0      638.91      882.29     39.92 o
  13   4   0      855.03      969.69     39.56 o
  14   4   0      201.85      222.00     18.77 o
  15   4   0      185.06      238.26     22.53 o
  16   4   0      916.38      989.37     59.16 o
 -16   5   0     1399.79     1566.66     75.79 o
 -15   5   0      471.86      526.36     42.65 o
 -14   5   0     1495.95     1460.46     67.99 o
 -13   5   0     1658.46     1537.08     67.97 o
 -12   5   0     2293.71     2238.08     76.38 o
 -11   5   0       54.18       41.35     11.87 o
 -10   5   0     2664.10     2505.50     62.74 o
  -9   5   0      685.12      671.55     25.22 o
  -8   5   0     2076.45     2008.57     43.47 o
  -7   5   0     1955.45     1766.93     33.21 o
  -6   5   0       92.48       81.05      8.06 o
  -5   5   0       18.15       25.65      6.14 o
  -4   5   0     2657.17     2909.58     55.45 o
  -3   5   0     9043.88     9011.40    153.74 o
  -2   5   0     1317.34     1289.58     33.57 o
  -1   5   0       55.55      104.83     16.49 o
   0   5   0     1245.44     1436.05     40.80 o
   1   5   0      377.89      415.97     12.31 o
   2   5   0      169.30      481.68     24.75 o
   3   5   0     6303.97     6676.69    120.42 o
   4   5   0     1092.28     1691.53     39.30 o
   5   5   0       47.90       54.24      7.10 o
   6   5   0       61.97       59.90      7.72 o
   7   5   0      774.64     1052.38     28.25 o
   8   5   0      632.62      937.99     29.54 o
   9   5   0      336.90      449.41     19.97 o
  10   5   0     2295.35     2456.14     59.11 o
  11   5   0       17.02       35.11     12.39 o
  12   5   0     1368.26     1594.88     52.63 o
  13   5   0      223.29      267.96     30.13 o
  14   5   0      202.36      209.49     59.00 o
  15   5   0       62.29       73.70     28.95 o
 -15   6   0      613.09      615.35     95.23 o
 -14   6   0     1990.85     1973.87    115.77 o
 -13   6   0     1567.42     1523.74     79.24 o
 -12   6   0        1.69      -13.44     16.44 o
 -11   6   0      971.32     1051.35     49.84 o
 -10   6   0       84.66       92.65     13.21 o
  -9   6   0     3997.49     4521.25    110.07 o
  -8   6   0       93.51      105.43     10.23 o
  -7   6   0     3829.43     3720.27     72.72 o
  -6   6   0     1784.26     1637.71     34.98 o
  -5   6   0      682.95      991.56     32.04 o
  -4   6   0      293.32      245.93     13.00 o
  -3   6   0     2100.73     3280.16     86.51 o
  -2   6   0      121.20      214.05     11.65 o
  -1   6   0      756.40     1945.35     70.48 o
   0   6   0     9674.85    10436.58    185.29 o
   1   6   0     5237.74     4914.96     81.67 o
   2   6   0       52.45       72.34      8.67 o
   3   6   0     7758.21     6766.74    115.92 o
   4   6   0      110.88      141.45      9.46 o
   5   6   0     2101.77     1957.32     42.99 o
   6   6   0      467.00      717.05     25.27 o
   7   6   0     2957.47     3114.61     73.66 o
   8   6   0      144.61      192.09     15.01 o
   9   6   0     5621.49     5764.02    128.46 o
  10   6   0      392.64      438.24     26.75 o
  11   6   0     1406.91     1448.24     52.77 o
  12   6   0        3.47       -9.10     16.08 o
  13   6   0     1080.46     1206.97     62.51 o
  14   6   0     1116.72     1357.77     61.26 o
  15   6   0      984.60     1053.94    125.06 o
 -15   7   0      967.43     1113.50    141.28 o
 -14   7   0      168.61      175.82     57.56 o
 -13   7   0      642.00      644.66     98.37 o
 -12   7   0       44.62       49.44     22.34 o
 -11   7   0       97.94       49.12     20.12 o
 -10   7   0     1496.04     1294.96     53.47 o
  -9   7   0      467.72      454.80     23.72 o
  -8   7   0      173.62      131.94     10.80 o
  -7   7   0     1073.13      912.56     26.16 o
  -6   7   0      173.34      199.24     12.22 o
  -5   7   0     5291.36     5193.26     93.92 o
  -4   7   0      413.25      349.37     16.21 o
  -3   7   0     6000.44     5675.56    108.44 o
  -2   7   0     1663.89     1472.13     32.98 o
  -1   7   0    19247.45    19829.80    394.41 o
   0   7   0       31.37       27.18      6.48 o
   1   7   0    13931.51    15749.77    303.54 o
   2   7   0      462.86      758.98     22.47 o
   3   7   0     2772.42     3182.33     99.01 o
   4   7   0       83.92       98.52     10.91 o
   5   7   0     2426.19     3025.09     90.96 o
   6   7   0       89.58      109.74     10.10 o
   7   7   0      391.29      428.14     20.33 o
   8   7   0      954.95      930.70     32.37 o
   9   7   0       80.40       63.13     17.54 o
  10   7   0      410.56      330.90     23.30 o
  11   7   0      661.19      676.74     35.13 o
  12   7   0      157.59      239.69     25.42 o
  13   7   0     1003.44     1051.84     49.28 o
  14   7   0     1074.74     1253.48     73.26 o
  15   7   0     1095.07     1150.77     77.09 o
 -15   8   0      621.24      459.42     98.37 o
 -14   8   0       62.70        0.00     47.09 o
 -13   8   0     1202.66     1178.38    123.49 o
 -12   8   0     1302.67     1204.65     75.17 o
 -11   8   0     1976.76     1963.50    100.73 o
 -10   8   0       23.45       -4.01     13.22 o
  -9   8   0      472.15      500.20     42.60 o
  -8   8   0     1277.40     1160.20     38.29 o
  -7   8   0      491.77      439.88     20.40 o
  -6   8   0        5.17        2.92      6.50 o
  -5   8   0      710.86      779.38     22.15 o
  -4   8   0     2243.56     2525.44     57.96 o
  -3   8   0       47.94       16.53      7.31 o
  -2   8   0     6438.39     5920.80    107.13 o
  -1   8   0      217.03      361.99     33.72 o
   0   8   0     8736.11     9424.13    168.64 o
   1   8   0      975.82     1048.31     24.80 o
   2   8   0     2965.87     3498.19    120.46 o
   3   8   0      164.22      157.07      9.40 o
   4   8   0     2980.64     2834.63     58.37 o
   5   8   0      978.38      843.51     27.52 o
   6   8   0       24.76        8.15      7.79 o
   7   8   0      984.55      982.42     32.54 o
   8   8   0      390.62      338.82     27.50 o
   9   8   0      645.59      603.66     29.01 o
  10   8   0       15.69       25.92     12.33 o
  11   8   0     1408.41     1533.62     54.03 o
  12   8   0     1101.87     1208.06     48.10 o
  13   8   0      155.75      112.15     17.64 o
  14   8   0      438.79      553.87     42.80 o
 -14   9   0     2125.83     2601.65    206.16 o
 -13   9   0      738.56      847.68    121.40 o
 -12   9   0     3296.46     3262.11    151.23 o
 -11   9   0     2032.72     1758.50     97.30 o
 -10   9   0     1704.24     2013.04    100.90 o
  -9   9   0      335.60      316.48     28.35 o
  -8   9   0     4169.04     4800.97    125.78 o
  -7   9   0      617.68      520.57     26.54 o
  -6   9   0     3228.92     3583.35     72.48 o
  -5   9   0      994.05      955.51     29.90 o
  -4   9   0      165.01      230.69     28.42 o
  -3   9   0      131.33      106.25     13.79 o
  -2   9   0     4786.92     6670.73    218.89 o
  -1   9   0      426.67      414.48     18.18 o
   0   9   0      178.25      239.41     13.89 o
   1   9   0      643.29      620.65     20.56 o
   2   9   0    11142.28    10846.84    176.36 o
   3   9   0      528.46      549.19     19.12 o
   4   9   0     1195.13     1037.56     29.47 o
   5   9   0      885.29      853.15     29.69 o
   6   9   0     5467.19     5098.78    110.25 o
   7   9   0      692.23      611.31     29.05 o
   8   9   0     8113.98     7783.51    171.79 o
   9   9   0       58.77       14.82     12.75 o
  10   9   0     3258.29     3302.09     84.28 o
  11   9   0      866.62      792.50     65.91 o
  12   9   0     2275.25     2472.71     76.68 o
  13   9   0      837.42     1028.82     51.01 o
  14   9   0     1622.22     1855.92     70.23 o
 -14  10   0      374.94      341.17     85.81 o
 -13  10   0     1453.65     1575.01    152.79 o
 -12  10   0     1150.20     1347.08    107.79 o
 -11  10   0      442.86      332.24     33.26 o
 -10  10   0     1308.19     1351.16     58.96 o
  -9  10   0     1459.61     1780.93     61.18 o
  -8  10   0     8850.38     8024.24    199.99 o
  -7  10   0     5648.53     5775.12    137.31 o
  -6  10   0     1751.41     1486.46     48.67 o
  -5  10   0       18.24       20.58     10.77 o
  -4  10   0     2316.25     2002.71     50.29 o
  -3  10   0     2261.43     3175.49     70.86 o
  -2  10   0     3257.45     3140.89     75.14 o
  -1  10   0     2830.93     3097.79     65.67 o
   0  10   0     2442.15     3004.27     66.72 o
   1  10   0     2523.10     2845.41     73.78 o
   2  10   0     1475.81     1900.48     52.05 o
   3  10   0     5155.02     5072.38     93.26 o
   4  10   0      428.86      229.71     35.20 o
   5  10   0      136.61      120.33     14.59 o
   6  10   0      224.79       60.71     29.31 o
   7  10   0     6329.98     6098.16    139.32 o
   9  10   0     3137.05     3075.14     80.52 o
  10  10   0      172.30      109.73     15.42 o
  11  10   0      910.74      947.05     46.80 o
  12  10   0      156.59       64.25     17.40 o
  13  10   0     3051.92     3403.01     99.98 o
  14  10   0      182.21      254.30     49.19 o
 -13  11   0     1043.58     1210.46     89.42 o
 -12  11   0      182.48      189.46     41.12 o
 -11  11   0      113.39       41.40     35.91 o
 -10  11   0        0.18        4.24     21.25 o
  -9  11   0     2494.47     2097.45     79.87 o
  -8  11   0       39.78       -4.18     16.65 o
  -7  11   0     2585.03     2437.35     70.46 o
  -6  11   0      466.20      333.01     25.96 o
  -5  11   0     3752.73     3377.22     76.93 o
  -4  11   0      195.18      162.78     15.81 o
  -3  11   0     5895.32     6205.48    136.52 o
  -2  11   0      331.25      357.59     22.03 o
  -1  11   0     3270.09     3124.66     67.53 o
   0  11   0      652.22      727.29     30.45 o
   1  11   0      999.82     1463.96     48.27 o
   2  11   0      275.73      266.23     16.08 o
   3  11   0     4486.62     4910.27    105.18 o
   4  11   0      495.97      487.58     22.95 o
   5  11   0      616.61      310.52     44.48 o
   6  11   0      222.22      148.74     18.26 o
   7  11   0      330.94       92.26     19.72 o
   8  11   0      304.58      412.88     29.11 o
   9  11   0      392.78      137.08     20.77 o
  10  11   0        0.30       -3.19     14.25 o
  11  11   0      849.89      936.04     51.36 o
  12  11   0      662.50      808.91     47.60 o
  13  11   0     1220.80     1512.30     61.79 o
 -12  12   0      297.46      234.35     46.74 o
 -11  12   0       42.79       22.47     23.81 o
 -10  12   0      224.43      318.73     38.75 o
  -9  12   0      158.80      140.68     25.82 o
  -8  12   0       94.89       13.86     18.75 o
  -7  12   0      439.97      427.96     39.46 o
  -6  12   0      586.14      584.82     32.74 o
  -5  12   0       92.84       44.60     12.80 o
  -4  12   0     2691.09     2610.36     69.29 o
  -3  12   0     4386.89     4950.21    114.61 o
  -2  12   0      256.03      294.54     20.90 o
  -1  12   0     2207.55     2379.04     54.83 o
   0  12   0       40.86       40.26     12.12 o
   1  12   0     2715.32     2792.11     61.42 o
   2  12   0       95.10       96.41     14.11 o
   3  12   0     5206.37     5252.98    115.81 o
   4  12   0     1908.20     1957.49     53.57 o
   5  12   0      454.62      551.50     36.72 o
   6  12   0       78.36       21.69     14.81 o
   7  12   0      988.54      963.84     44.02 o
   8  12   0      663.03      748.00     40.35 o
   9  12   0      592.50      629.01     38.07 o
  10  12   0      220.42      177.50     22.87 o
  11  12   0       88.70      115.45     23.90 o
  12  12   0      967.30     1063.61     55.79 o
 -12  13   0      797.37      659.44     53.00 o
 -11  13   0       10.19      -17.44     24.18 o
 -10  13   0      452.86      213.48     33.44 o
  -9  13   0      960.33      880.93     63.49 o
  -8  13   0      825.32      459.42     81.63 o
  -7  13   0     1205.64     1201.05     48.52 o
  -6  13   0      270.63      170.00     19.81 o
  -5  13   0      363.48      396.95     30.42 o
  -4  13   0      920.98     1811.50    108.01 o
  -3  13   0     6088.18     5448.24    117.94 o
  -2  13   0     4350.73     4387.00     93.17 o
  -1  13   0     5007.89     5061.61    100.63 o
   0  13   0     1397.28     1483.54     47.73 o
   1  13   0     4838.48     4810.40     95.99 o
   2  13   0     3591.89     3832.93     91.32 o
   3  13   0     1592.38     2436.10     95.22 o
   4  13   0     4411.89     3975.47     92.88 o
   5  13   0      107.57       87.81     21.98 o
   6  13   0      936.79      968.16     61.20 o
   7  13   0      214.90      150.33     22.49 o
   8  13   0     3892.25     3677.01    104.36 o
   9  13   0      283.80      230.98     27.12 o
  10  13   0     1548.25     1591.69     61.88 o
  11  13   0       56.83       28.08     23.18 o
  12  13   0      460.71      365.24     78.49 o
 -11  14   0      173.17      105.70     57.23 o
 -10  14   0      932.79     1043.40     70.57 o
  -9  14   0      107.83       54.90     28.90 o
  -8  14   0     2931.28     2898.06    119.97 o
  -7  14   0      273.39      209.91     23.62 o
  -6  14   0     3012.11     2783.36     82.82 o
  -5  14   0      976.03      957.23     49.35 o
  -4  14   0     2711.08     2353.30     72.98 o
  -3  14   0       99.35       37.15     16.51 o
  -2  14   0     8661.32     8254.59    156.09 o
  -1  14   0      861.67      893.18     36.90 o
   0  14   0      999.54     1132.76     37.67 o
   1  14   0      206.99      232.90     21.90 o
   2  14   0     2453.44     3578.32    231.75 o
   3  14   0      746.58      742.38     38.32 o
   4  14   0     1820.23     1764.82     66.73 o
   5  14   0      136.65       25.48     28.55 o
   6  14   0      448.11       79.59     26.66 o
   7  14   0      255.95      274.69     31.45 o
   8  14   0      391.20       87.24     28.85 o
   9  14   0      380.06      467.47     42.60 o
  10  14   0      120.26       26.81     21.94 o
  11  14   0      747.47      645.91    225.00 o
 -10  15   0       72.77       57.71     30.78 o
  -9  15   0     2001.56     1969.40     97.22 o
  -8  15   0      248.67      137.91     29.09 o
  -7  15   0     2210.61     1906.78     91.68 o
  -6  15   0      172.49      102.56     23.46 o
  -5  15   0     1404.75     1336.54     60.05 o
  -4  15   0      229.83      109.92     19.63 o
  -3  15   0     1168.26     1119.72     47.65 o
  -2  15   0      273.76      208.88     19.56 o
  -1  15   0     2369.62     2229.61     57.79 o
   0  15   0      203.81      186.63     21.01 o
   1  15   0     1412.03     1477.84     50.60 o
   2  15   0     1645.77     1452.92     49.72 o
   3  15   0      644.90      531.04     33.18 o
   4  15   0     1136.44     1028.49     60.62 o
   5  15   0      393.92      329.71     38.66 o
   6  15   0       22.33        6.91     22.39 o
   7  15   0      346.45      177.19     34.46 o
   8  15   0     1487.82     1562.69     71.69 o
   9  15   0      258.33      123.55     31.61 o
  -8  16   0       71.27       92.78     40.13 o
  -7  16   0      358.19      298.77     53.47 o
  -6  16   0      185.45      159.00     26.98 o
  -5  16   0      217.37      203.80     24.95 o
  -4  16   0       29.92       -7.52     17.16 o
  -2  16   0      319.05      281.49     24.30 o
  -1  16   0      331.05      318.90     25.74 o
   0  16   0      365.22      357.88     31.72 o
   1  16   0     1391.21     1321.96     53.41 o
   2  16   0      766.66      823.31     44.17 o
   3  16   0     4995.12     4381.54    111.92 o
   4  16   0      228.33      192.53     33.64 o
   5  16   0     1342.30     1372.40     94.14 o
   6  16   0      111.78      100.16     30.59 o
   7  16   0     2344.15     2144.35     85.02 o
   8  16   0       36.61       41.66     30.07 o
  -7  17   0     1371.07     1288.07     88.97 o
  -6  17   0      519.91      343.99     48.21 o
  -5  17   0      399.26      367.55     31.82 o
  -4  17   0      332.65      182.83     26.73 o
  -3  17   0     1026.32      991.61     47.06 o
  -2  17   0      161.92       94.81     21.13 o
  -1  17   0      399.07      327.57     30.74 o
   0  17   0     1250.80     1256.12     60.21 o
   1  17   0      478.45      508.16     37.97 o
   2  17   0     1178.89     1031.21     66.46 o
   3  17   0      584.23      503.49     39.87 o
   4  17   0     2552.57     2350.61    100.96 o
   5  17   0      411.07      426.43     49.77 o
   6  17   0     3185.53     3000.29    118.99 o
   7  17   0      289.36      193.61     69.07 o
  -5  18   0      354.84      152.87     39.03 o
  -4  18   0     3102.70     2745.70     78.79 o
  -3  18   0      637.75      437.91     36.27 o
  -2  18   0     1784.86     1827.58     65.35 o
  -1  18   0      203.43      199.94     31.13 o
   0  18   0     1724.56     1661.13     66.87 o
   1  18   0       56.15       50.78     23.43 o
   2  18   0     1705.94     1730.40     69.41 o
   3  18   0      287.53      226.96     38.60 o
   4  18   0      891.23      705.17     68.54 o
  -4 -18   1     1961.39     1749.20    106.94 o
  -3 -18   1      906.73      830.58     79.15 o
  -2 -18   1     1062.09      911.97     81.20 o
  -1 -18   1       71.14       50.05     23.47 o
   0 -18   1     1294.29     1174.76     83.77 o
   1 -18   1       37.30        4.06     20.53 o
   2 -18   1      974.90      756.70     50.78 o
   3 -18   1      233.88      139.19     24.46 o
   4 -18   1      319.55      247.24     27.99 o
   5 -18   1       92.22       51.18     39.00 o
  -7 -17   1      881.33      531.63    100.47 o
  -6 -17   1      502.45      325.08     36.28 o
  -5 -17   1      700.33      796.16     66.42 o
  -4 -17   1      151.35       86.84     21.77 o
  -3 -17   1      580.14      521.61     54.84 o
  -2 -17   1       24.32       10.56     18.91 o
  -1 -17   1      205.89      248.55     29.04 o
   0 -17   1      576.27      530.19     39.58 o
   1 -17   1      578.53      534.23     37.57 o
   2 -17   1      111.64       79.81     19.93 o
   3 -17   1      145.33      126.99     21.50 o
   4 -17   1     1178.42     1105.77     50.81 o
   5 -17   1      114.40       81.41     23.07 o
   6 -17   1     2475.00     1999.59     74.77 o
   7 -17   1      185.04      176.53     33.92 o
  -8 -16   1       15.64       18.64     25.38 o
  -7 -16   1      893.15      432.79     45.64 o
  -6 -16   1      210.70      173.50     29.76 o
  -5 -16   1      583.92      341.57     46.74 o
  -4 -16   1       94.67       88.84     22.02 o
  -3 -16   1      951.39      638.51     73.61 o
  -2 -16   1       61.79       70.95     21.68 o
  -1 -16   1       94.47       89.33     21.31 o
   0 -16   1       97.08       74.34     22.87 o
   1 -16   1      443.20      469.75     31.67 o
   2 -16   1       11.12      -16.37     16.37 o
   3 -16   1     4567.77     4117.98     98.65 o
   4 -16   1       13.01      -14.23     16.40 o
   5 -16   1     3038.54     2750.22     80.32 o
   6 -16   1      946.13      961.02     56.74 o
   7 -16   1     4862.78     4463.09    146.37 o
   8 -16   1       17.68       69.03     32.37 o
  -9 -15   1     2166.05     2105.09     83.85 o
  -8 -15   1      575.23       76.29     33.09 o
  -7 -15   1     2330.13     2341.02     86.52 o
  -6 -15   1      419.80      305.51     33.10 o
  -5 -15   1     1718.26     1678.05     79.11 o
  -4 -15   1      627.59      376.74     36.71 o
  -3 -15   1      613.78      615.93     41.05 o
  -2 -15   1     1378.03     1811.11     85.55 o
  -1 -15   1     4293.73     3602.53    104.28 o
   0 -15   1     1131.12     1212.59     42.71 o
   1 -15   1      782.28     1541.65     69.00 o
   2 -15   1     4756.04     4337.98     97.21 o
   3 -15   1      597.17      559.63     33.00 o
   4 -15   1     2584.52     2230.10     63.77 o
   5 -15   1     1168.26     1278.30     75.75 o
   6 -15   1     1622.56     1440.89     57.41 o
   7 -15   1      561.11      424.50     40.15 o
   8 -15   1     4479.04     4239.68    160.19 o
   9 -15   1      380.17      247.05     36.22 o
  10 -15   1     1035.74      735.36    105.66 o
 -11 -14   1       76.66       -9.85     32.13 o
 -10 -14   1     1275.63     1435.93     73.80 o
  -9 -14   1       82.63       20.64     24.67 o
  -8 -14   1     3087.25     2907.53     99.07 o
  -7 -14   1      475.98      503.30     41.95 o
  -6 -14   1     2262.10     2087.74     77.38 o
  -5 -14   1      337.88      348.77     40.82 o
  -4 -14   1     1984.80     1987.31    118.95 o
  -3 -14   1       64.85       39.49     16.12 o
  -2 -14   1     6793.37     6487.15    158.86 o
  -1 -14   1      745.06      921.71     44.89 o
   0 -14   1     2311.31     2340.51     72.67 o
   1 -14   1     1292.90     1418.90     45.40 o
   2 -14   1     2743.17     3645.63     83.07 o
   3 -14   1      410.17      346.21     26.26 o
   4 -14   1     2640.72     2580.68     77.28 o
   5 -14   1      211.45      180.28     24.51 o
   6 -14   1      423.02      413.80     29.63 o
   7 -14   1      649.18      624.88     47.10 o
   8 -14   1      412.20      164.30     55.47 o
   9 -14   1      568.87      430.25     47.10 o
  10 -14   1      230.43      161.16     31.85 o
  11 -14   1       18.92      -20.74     23.08 o
 -12 -13   1      306.52      334.89     76.40 o
 -11 -13   1       44.45       -7.24     18.72 o
 -10 -13   1       77.25       53.34     20.03 o
  -9 -13   1     1421.36     1262.07     56.79 o
  -8 -13   1      172.66       68.12     23.07 o
  -7 -13   1     2663.20     2291.09     80.88 o
  -6 -13   1       75.85       11.06     16.76 o
  -5 -13   1      554.03      527.14     46.01 o
  -4 -13   1     2240.90     2130.70     64.77 o
  -3 -13   1     5274.17     4962.21    119.30 o
  -2 -13   1     7032.39     7181.87    163.37 o
  -1 -13   1     2560.20     3041.49     70.47 o
   0 -13   1     5225.69     5320.61    110.15 o
   1 -13   1     4438.07     4303.85     92.83 o
   2 -13   1     4367.52     5141.24    141.66 o
   3 -13   1     2116.62     2939.94     79.45 o
   4 -13   1     2064.19     2102.90     65.83 o
   5 -13   1      490.69      578.19     43.84 o
   6 -13   1      539.41      617.13     43.99 o
   7 -13   1      773.26      658.18     91.34 o
   8 -13   1     1178.84     1058.90     96.24 o
   9 -13   1      201.61      125.74     41.48 o
  10 -13   1      254.28      220.68     35.26 o
  11 -13   1      344.72      359.53     39.05 o
  12 -13   1      117.65       62.84     36.20 o
 -12 -12   1       67.72       91.19     36.61 o
 -11 -12   1      212.87      126.90     21.23 o
 -10 -12   1       46.57        4.81     17.72 o
  -9 -12   1     1220.09     1833.50    180.00 o
  -8 -12   1      180.77      127.49     22.35 o
  -7 -12   1      570.43       42.91     37.67 o
  -6 -12   1      544.59      512.80     34.43 o
  -5 -12   1     3913.63     3753.00    135.96 o
  -4 -12   1     1825.88     1787.07     53.56 o
  -3 -12   1    12193.39    13268.48    316.36 o
  -2 -12   1      173.08      196.57     15.29 o
  -1 -12   1     6912.89     7750.37    150.77 o
   0 -12   1      392.58      449.07     23.52 o
   1 -12   1     9103.44     9206.28    168.80 o
   2 -12   1     1047.95     1059.73     37.68 o
   3 -12   1    16178.99    16205.58    354.31 o
   4 -12   1     1422.69     1616.66     54.29 o
   5 -12   1     5167.09     4768.51    118.73 o
   6 -12   1      737.11      606.41     35.92 o
   7 -12   1     4448.70     4007.93     96.22 o
   8 -12   1      341.87      274.33     42.14 o
   9 -12   1     5045.47     4669.48    164.84 o
  10 -12   1       27.50        3.20     22.95 o
  11 -12   1     1537.92     1607.04     75.36 o
  12 -12   1      169.67      185.83     42.98 o
 -13 -11   1     1845.51     1888.43     70.09 o
 -12 -11   1      176.92      173.78     25.53 o
 -11 -11   1       51.89       50.59     17.76 o
 -10 -11   1     1943.34     2463.53     71.43 o
  -9 -11   1     4895.20     4479.22    110.83 o
  -8 -11   1     1931.78     2263.64    110.78 o
  -7 -11   1     4646.68     4347.39    106.48 o
  -6 -11   1     1376.88     1490.78     84.93 o
  -5 -11   1     7326.44     7096.50    158.91 o
  -4 -11   1     3848.40     3994.54    130.33 o
  -3 -11   1     2139.77     1900.22     43.76 o
  -2 -11   1     4334.70     4493.63     96.73 o
  -1 -11   1     1217.78     1125.16     32.18 o
   0 -11   1     3223.89     3289.93     71.41 o
   1 -11   1      527.32      700.33     47.09 o
   2 -11   1     5407.39     5427.15    113.85 o
   3 -11   1      843.56     1204.49     40.23 o
   4 -11   1     6007.52     5886.52    139.66 o
   5 -11   1     4894.51     5325.16    118.51 o
   6 -11   1     2708.86     2635.28     73.18 o
   7 -11   1     1874.44     2414.33     69.81 o
   8 -11   1     5114.54     4905.64    148.62 o
  10 -11   1     5486.73     5211.55    216.35 o
  11 -11   1       15.19      -16.89     25.12 o
  12 -11   1      390.52      571.81     61.49 o
  13 -11   1      822.36      637.33    109.88 o
 -14 -10   1     1426.05     1558.27    129.77 o
 -13 -10   1      117.38      141.09     24.98 o
 -12 -10   1     2420.08     2726.66     84.55 o
 -11 -10   1      140.20      126.51     19.20 o
 -10 -10   1     3087.67     2987.57     80.43 o
  -9 -10   1      317.16      236.57     23.14 o
  -8 -10   1     9791.71     9748.60    213.36 o
  -7 -10   1      914.06      853.44     41.17 o
  -6 -10   1     3569.86     3492.43     87.23 o
  -5 -10   1      130.32      116.31     14.67 o
  -4 -10   1     4555.69     4044.28     83.68 o
  -3 -10   1      487.99      559.27     20.88 o
  -2 -10   1     2707.44     2458.97     48.74 o
  -1 -10   1     2018.46     1892.24     40.27 o
   0 -10   1      300.13      404.29     18.66 o
   1 -10   1      773.50     1113.37     33.45 o
   2 -10   1      353.90      996.93     51.15 o
   3 -10   1      361.08      387.78     23.34 o
   5 -10   1      862.53      839.74     34.91 o
   6 -10   1     2576.97     2853.75     70.44 o
   7 -10   1      316.40      261.64     21.61 o
   8 -10   1     4922.42     6286.82    181.46 o
   9 -10   1     1695.09     1556.09     63.16 o
  10 -10   1     1530.21     1789.75     76.55 o
  11 -10   1      366.79      516.44     56.06 o
  12 -10   1     2572.02     2883.17    139.62 o
  13 -10   1       23.73       20.93     47.09 o
  14 -10   1     1664.15     1547.80    152.79 o
 -14  -9   1      204.46      170.58     27.26 o
 -13  -9   1      144.98       81.78     19.42 o
 -12  -9   1     1302.55     1377.80     64.52 o
 -11  -9   1      832.87      882.90     39.12 o
 -10  -9   1       66.96       90.07     16.21 o
  -9  -9   1     1363.67     1547.07     49.32 o
  -8  -9   1      520.73      352.76     50.76 o
  -7  -9   1      615.60      541.48     36.28 o
  -6  -9   1      375.81      451.48     27.48 o
  -5  -9   1     3032.27     2599.44     66.08 o
  -4  -9   1     1610.29     1566.40     37.10 o
  -3  -9   1     1531.21     1450.80     32.13 o
  -2  -9   1     3379.01     4889.04    169.49 o
  -1  -9   1     2457.71     2255.87     44.62 o
   0  -9   1     2390.07     2574.88     49.69 o
   1  -9   1      502.21     1055.39     43.30 o
   2  -9   1     9608.94     9409.93    185.17 o
   3  -9   1      996.54     1177.85     33.45 o
   4  -9   1     1626.85     1672.22     49.37 o
   5  -9   1      608.60     1044.71     50.84 o
   6  -9   1      955.47      900.83     31.57 o
   7  -9   1      496.58      431.56     23.50 o
   8  -9   1     2274.27     1832.47     59.14 o
   9  -9   1     2090.41     2002.24     63.02 o
  10  -9   1        9.41        5.34     20.70 o
  11  -9   1      832.00      802.55     63.78 o
  12  -9   1      684.31      610.55     57.30 o
  13  -9   1      710.05      852.91    120.35 o
  14  -9   1       63.10       21.98     55.47 o
 -15  -8   1       16.56       11.51     27.21 o
 -14  -8   1      773.70      929.46     51.14 o
 -13  -8   1      104.27       86.22     21.03 o
 -12  -8   1       67.50       85.30     20.03 o
 -11  -8   1       97.12      111.11     16.78 o
 -10  -8   1      293.77      311.47     23.06 o
  -9  -8   1      324.52      315.88     38.70 o
  -8  -8   1     1625.23     1481.41     45.33 o
  -7  -8   1      709.27     1143.77     64.15 o
  -6  -8   1      182.05      185.89     13.75 o
  -5  -8   1     2145.10     2623.60     60.33 o
  -4  -8   1     1346.88     1908.41    102.83 o
  -3  -8   1     8470.37    10401.96    168.10 o
  -2  -8   1     3443.76     3323.30     61.89 o
  -1  -8   1     7061.07     8942.96    151.38 o
   0  -8   1       86.97      127.34     10.38 o
   1  -8   1    11325.46    12290.35    213.05 o
   2  -8   1      462.91     1320.24     48.79 o
   3  -8   1    14438.58    14550.31    260.63 o
   4  -8   1     4256.09     4235.64     85.09 o
   5  -8   1     4144.71     3853.45     77.98 o
   6  -8   1      530.16      569.74     23.49 o
   7  -8   1     3197.99     2813.47     57.34 o
   8  -8   1      588.08      728.21     43.92 o
   9  -8   1     1763.25     1486.61     48.96 o
  10  -8   1      174.55      147.66     31.88 o
  11  -8   1       73.39       49.07     27.21 o
  12  -8   1       32.90       13.85     30.35 o
  13  -8   1      181.71      161.16     62.79 o
  14  -8   1      100.89      104.65     52.33 o
  15  -8   1        3.60      -26.16     48.14 o
 -15  -7   1      155.86      229.44     29.50 o
 -14  -7   1       22.24       20.57     17.18 o
 -13  -7   1      582.58      715.98     40.86 o
 -12  -7   1     1088.66     1116.44     50.55 o
 -11  -7   1      901.80      956.17     37.39 o
 -10  -7   1      156.15      155.70     16.56 o
  -9  -7   1     1007.36     1003.73     35.08 o
  -8  -7   1      513.21      548.42     27.22 o
  -7  -7   1     3424.19     3392.63     81.37 o
  -6  -7   1      307.49      264.00     51.74 o
  -5  -7   1      588.36      662.98     20.35 o
  -4  -7   1      153.02      140.64     29.53 o
  -3  -7   1     2683.36     2436.61     44.88 o
  -2  -7   1      105.11      149.76     15.86 o
  -1  -7   1     7154.30     6778.69    111.71 o
   0  -7   1     7530.92     7959.23    134.98 o
   1  -7   1      975.31     2990.45    121.77 o
   2  -7   1      750.78      663.91     20.52 o
   3  -7   1      628.73     1125.58     35.63 o
   4  -7   1     1188.55     1057.48     30.44 o
   5  -7   1      966.99      951.05     25.78 o
   6  -7   1     1509.94     1333.50     42.42 o
   7  -7   1     2647.82     2793.12     57.97 o
   8  -7   1      293.22      314.05     18.74 o
   9  -7   1      329.28      393.05     23.74 o
  10  -7   1      367.88      375.60     26.64 o
  11  -7   1      858.51      875.02     55.78 o
  12  -7   1      527.54      544.83     65.93 o
  13  -7   1     1163.44     1038.15    110.93 o
  14  -7   1      173.18      232.33     66.98 o
  15  -7   1      180.17      142.33     65.93 o
 -15  -6   1      642.68      783.06     54.81 o
 -14  -6   1      196.38      251.71     24.27 o
 -13  -6   1     1775.47     1764.52     64.18 o
 -12  -6   1     1331.52     1721.59     70.33 o
 -11  -6   1      302.80      338.80     23.55 o
 -10  -6   1     1234.06     1238.56     39.92 o
  -9  -6   1      147.46      218.10     21.37 o
  -8  -6   1      172.48      192.27     15.37 o
  -7  -6   1      431.45      446.01     20.43 o
  -6  -6   1     2299.61     2138.85     49.72 o
  -5  -6   1     2088.53     2104.66     48.20 o
  -4  -6   1     2364.58     2160.31     46.08 o
  -3  -6   1     4572.02     4736.22     85.77 o
  -2  -6   1      544.40     1009.58     36.88 o
  -1  -6   1     3039.32     3856.93     68.47 o
   0  -6   1     2125.40     2455.13     47.52 o
   1  -6   1     4008.65     4625.69     93.08 o
   2  -6   1     2336.63     2084.29     41.69 o
   3  -6   1     5626.06     5665.69    118.69 o
   4  -6   1     1211.42     1516.81     35.94 o
   5  -6   1      706.77     1027.84     29.70 o
   6  -6   1     1385.92     1613.56     36.32 o
   7  -6   1      161.74      189.10     13.43 o
   8  -6   1      320.91      368.28     18.93 o
   9  -6   1     1015.57     1006.74     35.68 o
  10  -6   1     1158.49     1247.12     41.40 o
  11  -6   1      253.60      261.61     23.00 o
  12  -6   1     3565.18     3488.32    137.34 o
  13  -6   1      325.87      347.55     38.70 o
  14  -6   1     1520.30     1532.93     82.35 o
  15  -6   1      404.18      472.84     72.81 o
 -16  -5   1     1165.74     1416.99    107.79 o
 -15  -5   1      499.12      693.24     49.83 o
 -14  -5   1     2038.25     2055.69     70.08 o
 -13  -5   1     1250.06     1204.33     48.00 o
 -12  -5   1      202.32      305.11     23.12 o
 -11  -5   1      126.71      195.65     25.87 o
 -10  -5   1      943.88     1325.90     40.21 o
  -9  -5   1     3185.28     2893.28     70.70 o
  -8  -5   1      271.68      422.77     27.77 o
  -7  -5   1     5193.53     5061.54    103.10 o
  -6  -5   1     5695.34     6505.57    119.15 o
  -5  -5   1      308.14      440.71     24.62 o
  -4  -5   1       71.03       65.56      7.40 o
  -3  -5   1      947.65     1064.01     25.44 o
  -2  -5   1     7517.42     8529.83    136.32 o
  -1  -5   1      677.68     1422.25     34.43 o
   0  -5   1    12545.84    14353.92    251.81 o
   1  -5   1     2838.71     2924.95     70.99 o
   2  -5   1     7630.38     8837.75    192.82 o
   3  -5   1      528.92      686.23     17.78 o
   4  -5   1      226.76      217.32     11.77 o
   5  -5   1      911.73      920.60     25.68 o
   6  -5   1     7635.24     7767.41    140.07 o
   7  -5   1     2493.16     2931.79     77.39 o
   8  -5   1     1157.86     1090.09     35.24 o
   9  -5   1      654.98     1166.20     35.28 o
  10  -5   1     3321.49     3071.58     73.50 o
  11  -5   1      982.06      868.11     41.90 o
  12  -5   1     1197.16     1089.05     44.87 o
  13  -5   1      162.88      279.22     26.77 o
  14  -5   1      268.54      402.60     51.23 o
  15  -5   1      641.73      779.26     54.71 o
  16  -5   1      253.51      314.06     46.60 o
 -16  -4   1      549.39      633.03     34.00 o
 -15  -4   1      977.41      983.25     41.01 o
 -14  -4   1     2842.93     2838.80     91.80 o
 -13  -4   1      876.98      864.61     50.22 o
 -12  -4   1     3028.30     2844.37     74.02 o
 -11  -4   1     1037.72     1554.48     49.07 o
 -10  -4   1     4883.09     4341.08     93.92 o
  -9  -4   1      211.05      226.53     14.77 o
  -8  -4   1     4787.23     4264.70     85.57 o
  -7  -4   1     1995.15     2367.82     47.54 o
  -6  -4   1     4738.38     4335.57     83.61 o
  -5  -4   1      718.69      944.35     24.76 o
  -4  -4   1     2880.11     2547.55     53.74 o
  -3  -4   1     1645.68     1863.39     35.52 o
  -2  -4   1       28.70       73.44      5.77 o
  -1  -4   1    11637.96    13999.04    228.35 o
   0  -4   1        2.66       14.01      4.61 o
   1  -4   1     9766.67    12522.69    211.06 o
   2  -4   1      186.88      273.37     19.21 o
   3  -4   1      827.09     1298.49     41.61 o
   4  -4   1      433.49      812.81     43.08 o
   5  -4   1     2093.26     1730.31     35.81 o
   6  -4   1     3198.33     3305.31     56.75 o
   7  -4   1     4163.55     3765.05     72.39 o
   8  -4   1     1216.58     1913.06     57.75 o
   9  -4   1      211.14      272.29     15.92 o
  10  -4   1      819.31     1633.18     47.65 o
  11  -4   1     3795.79     3564.77     96.00 o
  12  -4   1      463.01      945.48     58.65 o
  13  -4   1      115.12      186.69     22.48 o
  14  -4   1     1211.59     1528.01     55.93 o
  15  -4   1      291.37      380.12     33.98 o
  16  -4   1       74.97      135.22     28.23 o
 -16  -3   1       38.65       19.35     14.44 o
 -15  -3   1      999.95     1163.30     45.43 o
 -14  -3   1       86.92      111.91     18.32 o
 -13  -3   1     1420.62     1514.29     50.93 o
 -12  -3   1      708.55      726.86     28.62 o
 -11  -3   1    11143.22    11306.30    225.47 o
 -10  -3   1     2364.15     2183.06     52.61 o
  -9  -3   1     3283.39     3038.75     67.42 o
  -8  -3   1     5041.61     4711.21     90.36 o
  -7  -3   1    13122.85    12894.75    222.77 o
  -6  -3   1     2049.69     2119.04     41.92 o
  -5  -3   1    21426.04    21768.80    348.83 o
  -4  -3   1     8490.01     8575.74    154.96 o
  -3  -3   1     1521.79     1516.18     31.07 o
  -2  -3   1    11148.40    12152.78    217.71 o
  -1  -3   1     2423.21     2448.21     46.76 o
   0  -3   1     4070.06     5033.77     83.04 o
   1  -3   1      756.49     1232.46     28.00 o
   2  -3   1     9228.46    10926.25    218.00 o
   3  -3   1      507.58      771.56     33.62 o
   4  -3   1     4140.84     5555.74    127.54 o
   5  -3   1    15655.20    17692.93    276.05 o
   6  -3   1      859.48     1293.83     29.47 o
   7  -3   1     7105.65     8525.27    162.44 o
   8  -3   1     2207.51     2704.99     57.36 o
   9  -3   1     2143.83     2252.80     57.03 o
  10  -3   1      593.00      948.01     31.89 o
  11  -3   1     8708.00     9590.97    206.36 o
  12  -3   1      139.63      234.39     22.21 o
  13  -3   1     2063.09     2066.19     65.16 o
  14  -3   1       95.24       85.45     21.27 o
  15  -3   1     2014.90     2113.17     77.82 o
  16  -3   1       28.28       25.70     27.57 o
 -16  -2   1      237.30      389.33     28.62 o
 -15  -2   1      450.93      470.73     30.63 o
 -14  -2   1       69.38      142.00     17.83 o
 -13  -2   1       34.71       52.58     14.81 o
 -12  -2   1     1912.58     2436.86     58.58 o
 -11  -2   1      429.02      476.40     24.46 o
 -10  -2   1     1985.48     2319.24     54.50 o
  -9  -2   1     2977.70     2898.12     64.26 o
  -8  -2   1      374.32      424.54     15.39 o
  -7  -2   1     5603.80     5089.05     96.06 o
  -6  -2   1     8951.84     9126.70    174.46 o
  -5  -2   1    13891.88    13961.14    224.69 o
  -4  -2   1     8310.88     8239.54    141.54 o
  -3  -2   1    15546.58    17132.35    288.84 o
  -2  -2   1      763.87      690.09     15.03 o
  -1  -2   1    29599.45    37073.57    821.05 o
   0  -2   1      113.95      174.16      6.38 o
   1  -2   1    30149.04    35887.27    714.88 o
   2  -2   1      237.24      304.07     13.35 o
   3  -2   1    16344.14    17446.02    285.55 o
   4  -2   1     7828.90     7850.91    138.39 o
   5  -2   1    13926.98    14160.44    262.22 o
   6  -2   1     7997.06     8610.81    162.31 o
   7  -2   1     3647.18     3844.90     68.10 o
   8  -2   1      575.56      489.26     17.45 o
   9  -2   1     2082.98     2298.05     52.76 o
  10  -2   1     4085.91     3657.55     85.01 o
  11  -2   1       56.59      104.60     13.57 o
  12  -2   1     5336.00     4973.18    127.10 o
  13  -2   1        7.46       -6.29     12.19 o
  14  -2   1      530.42      544.33     37.30 o
  15  -2   1       75.62      113.16     21.50 o
  16  -2   1     1830.76     1911.77     73.37 o
 -16  -1   1       70.87       69.34     18.99 o
 -15  -1   1     1091.27     1062.86     44.89 o
 -14  -1   1      485.47      526.54     32.24 o
 -13  -1   1     1435.64     1353.66     39.91 o
 -12  -1   1       11.05      -10.14     10.32 o
 -11  -1   1      201.00      345.89     20.38 o
 -10  -1   1       93.18      146.12     12.71 o
  -9  -1   1      242.94      294.31     15.85 o
  -8  -1   1       93.82      113.34      8.65 o
  -7  -1   1      642.68      644.23     18.06 o
  -6  -1   1    19573.70    19855.60    332.14 o
  -5  -1   1      663.38      992.56     21.28 o
  -4  -1   1    12445.80    14532.98    257.90 o
  -3  -1   1    20013.77    20203.58    339.66 o
  -2  -1   1    76656.19    81223.76   1176.81 o
  -1  -1   1       80.60      125.32      7.48 o
   0  -1   1    38517.87    36916.79   1716.50 o
   1  -1   1      426.98      342.53      7.96 o
   2  -1   1    78638.87    83218.66   1286.01 o
   3  -1   1    18359.66    19460.66    321.85 o
   4  -1   1    22219.75    21188.29    350.89 o
   5  -1   1     2018.94     1904.99     32.67 o
   6  -1   1    23112.55    22507.00    423.87 o
   7  -1   1      147.66      293.44     11.98 o
   8  -1   1      396.69      331.84     13.41 o
   9  -1   1      175.01      205.21     12.08 o
  10  -1   1      221.23      266.65     16.03 o
  11  -1   1      678.39      688.65     24.48 o
  12  -1   1       80.06       51.88     13.77 o
  13  -1   1      207.57      437.56     27.06 o
  14  -1   1      657.18      690.21     37.88 o
  15  -1   1      176.48      319.66     28.35 o
  16  -1   1      203.52      209.82     26.87 o
 -16   0   1     1672.55     1736.76     61.93 o
 -15   0   1      242.31      336.05     27.16 o
 -14   0   1      620.34      707.76     36.59 o
 -13   0   1      320.54      374.55     21.95 o
 -12   0   1     1615.67     1544.69     42.74 o
 -11   0   1        5.28       -2.74      9.61 o
 -10   0   1     5361.92     4928.00    111.16 o
  -9   0   1       28.42       19.49      7.25 o
  -8   0   1     3004.91     3304.67     65.09 o
  -7   0   1      136.87      293.45      9.77 o
  -6   0   1     2389.29     2463.51     45.89 o
  -5   0   1    10866.01    11886.30    209.32 o
  -4   0   1      372.37      374.35      9.68 o
  -3   0   1     1197.95     1203.48     27.14 o
  -2   0   1      637.21      586.54     13.28 o
  -1   0   1     7058.10     7000.67    155.22 o
   0   0   1        6.56       -2.08      2.08 o
   1   0   1     9613.81     7702.14    263.28 o
   2   0   1      964.41      719.09     17.70 o
   3   0   1     2204.98     1677.83     43.30 o
   4   0   1      370.90      363.97     15.69 o
   5   0   1    18603.88    16308.52    360.10 o
   6   0   1     3264.05     3035.36     68.07 o
   7   0   1     1053.33      865.70     18.58 o
   8   0   1     4928.03     4567.99     75.08 o
   9   0   1       36.28       20.59      6.12 o
  10   0   1     4408.60     4552.20     95.80 o
  11   0   1       39.11       12.17     10.21 o
  12   0   1      796.76      960.27     33.15 o
  13   0   1      595.96      594.94     30.19 o
  14   0   1      113.16      185.77     18.65 o
  15   0   1      947.00      949.26     47.30 o
  16   0   1      496.30      684.88     38.68 o
 -16   1   1      113.88      131.75     23.03 o
 -15   1   1      900.14      976.49     44.41 o
 -14   1   1      210.98      328.36     23.74 o
 -13   1   1      957.50     1116.61     39.30 o
 -12   1   1      734.51      808.80     29.65 o
 -11   1   1     7438.12     8591.42    175.81 o
 -10   1   1     1458.02     1414.48     38.20 o
  -9   1   1     7739.41     8232.52    163.14 o
  -8   1   1     1738.02     1525.69     35.20 o
  -7   1   1      253.97      544.43     17.09 o
  -6   1   1    11372.75    10723.97    202.34 o
  -5   1   1     3422.86     3912.54     71.78 o
  -4   1   1     3659.43     2849.88     49.88 o
  -3   1   1     6877.54     6819.20    113.32 o
  -2   1   1    21238.05    19442.17    333.22 o
  -1   1   1     2271.18     2325.62     62.05 o
   0   1   1    24702.96    24046.17    788.94 o
   1   1   1     3352.65     2798.46     59.52 o
   2   1   1    16033.53    16414.09    396.39 o
   3   1   1     7789.28     7755.12    157.75 o
   4   1   1      653.31     1129.60     36.00 o
   5   1   1     7247.34     6085.05    120.22 o
   6   1   1     6036.06     7298.57    135.57 o
   7   1   1     1944.76     1592.53     39.44 o
   8   1   1      639.98      792.82     22.57 o
   9   1   1    11866.13    10612.56    222.94 o
  10   1   1     1202.54     1296.76     33.33 o
  11   1   1    14474.73    13274.20    263.27 o
  12   1   1      713.72      779.23     29.21 o
  13   1   1     1780.34     1764.21     54.88 o
  14   1   1      754.97      796.02     34.25 o
  15   1   1     1235.57     1204.23     45.36 o
  16   1   1      167.72      176.24     23.38 o
 -16   2   1      180.60      274.20     35.30 o
 -15   2   1        1.13      -12.72     14.94 o
 -14   2   1     1106.23     1330.19     50.30 o
 -13   2   1       82.91       93.10     15.91 o
 -12   2   1      625.73     1074.45     35.12 o
 -11   2   1     9604.91     8944.99    183.48 o
 -10   2   1      432.30      869.60     25.94 o
  -9   2   1     3084.76     2646.54     55.08 o
  -8   2   1      345.59      733.12     26.13 o
  -7   2   1    11219.93    10244.91    185.70 o
  -6   2   1     2918.09     2571.22     47.88 o
  -5   2   1    26975.18    25640.14    384.13 o
  -4   2   1     1622.50     1477.90     27.06 o
  -3   2   1     1508.41     1755.99     33.79 o
  -2   2   1     3391.29     3199.97     55.17 o
  -1   2   1    30390.25    32006.81    570.48 o
   0   2   1      303.56      279.66     15.18 o
   1   2   1    26735.63    26965.02    628.71 o
   2   2   1     2114.83     2156.79     49.77 o
   3   2   1     2168.55     2083.99     61.93 o
   4   2   1      671.40      816.42     22.20 o
   5   2   1    18831.22    21055.44    427.69 o
   6   2   1      490.61     1028.08     47.28 o
   7   2   1     6762.74     7420.91    146.80 o
   8   2   1     2495.36     2195.09     52.55 o
   9   2   1     1040.97     1351.36     33.45 o
  10   2   1     3062.81     2601.07     62.36 o
  11   2   1     4622.87     5385.56    120.55 o
  12   2   1     3517.77     3231.27     78.69 o
  13   2   1       93.00       94.51     17.55 o
  14   2   1     1917.59     2001.09     60.77 o
  15   2   1        4.77      -20.54     20.54 o
  16   2   1      559.57      677.40     49.74 o
 -16   3   1        9.77       -7.35     19.45 o
 -15   3   1     1559.56     1490.40     62.64 o
 -14   3   1       20.16       12.43     14.74 o
 -13   3   1      846.46      901.83     40.74 o
 -12   3   1     1067.70      960.95     39.70 o
 -11   3   1     6990.56     6499.31    156.57 o
 -10   3   1     5688.56     5574.83    122.14 o
  -9   3   1     1957.00     1616.51     37.83 o
  -8   3   1     1127.02      998.65     24.26 o
  -7   3   1      499.77      491.34     15.35 o
  -6   3   1    17025.70    17102.18    268.16 o
  -5   3   1     8013.72     7504.75    120.39 o
  -4   3   1    17251.72    16480.56    257.50 o
  -3   3   1     8665.31     8383.50    137.89 o
  -2   3   1    39996.21    40317.61    605.85 o
  -1   3   1     6555.43     6619.47    117.88 o
   0   3   1    13178.81    12600.00    294.78 o
   1   3   1     6554.51     6342.19    108.56 o
   2   3   1    33843.37    32961.96    566.13 o
   3   3   1     5853.88     6052.16    110.34 o
   4   3   1    15223.24    15012.17    272.88 o
   5   3   1     5120.56     5665.16    106.64 o
   6   3   1    16695.49    17587.71    321.13 o
   7   3   1      380.69      522.21     16.52 o
   8   3   1      344.38      468.27     26.60 o
   9   3   1      281.92      540.85     47.87 o
  10   3   1     4621.90     5042.47    104.48 o
  11   3   1     2510.79     3245.03     88.11 o
  12   3   1      658.31      775.63     29.12 o
  13   3   1      290.82      398.89     22.04 o
  14   3   1      154.25       86.31     20.52 o
  15   3   1      242.62      263.31     38.97 o
  16   3   1       45.22       43.34     20.85 o
 -16   4   1      814.14      932.67     56.31 o
 -15   4   1     1045.83     1104.36     55.70 o
 -14   4   1     3640.87     3673.99    115.24 o
 -13   4   1      100.69       97.72     21.91 o
 -12   4   1     6172.56     5861.74    145.20 o
 -11   4   1       84.33      129.64     16.96 o
 -10   4   1     4297.36     4354.83     99.05 o
  -9   4   1     4686.55     4708.91     97.36 o
  -8   4   1     1094.37     1000.10     26.18 o
  -7   4   1      174.72      148.71      8.06 o
  -6   4   1     7175.20     8211.54    132.35 o
  -5   4   1       88.61      126.62      8.63 o
  -4   4   1     4469.57     5834.66    144.90 o
  -3   4   1     2491.49     2463.36     44.71 o
  -2   4   1      330.79      695.67     22.51 o
  -1   4   1     7825.47     9040.92    160.20 o
   0   4   1     1084.64     1130.00     24.44 o
   1   4   1    10544.85    10645.69    175.92 o
   2   4   1     2055.15     1738.22     34.19 o
   3   4   1     1286.93     1387.61     30.54 o
   4   4   1    10822.03     9693.06    176.02 o
   5   4   1       36.27       48.67      7.64 o
   6   4   1    11051.95    10715.69    197.18 o
   7   4   1      438.12      399.56     12.86 o
   8   4   1      745.03      826.73     24.85 o
   9   4   1     5940.86     5722.14    111.30 o
  10   4   1     3890.80     3948.95     84.42 o
  11   4   1      417.55      438.75     21.91 o
  12   4   1     3314.80     3809.89     91.31 o
  13   4   1      124.96      165.57     18.21 o
  14   4   1     2616.72     2730.43     99.81 o
  15   4   1      538.46      659.96     43.52 o
  16   4   1      658.46      835.61     52.19 o
 -16   5   1      902.39      862.99     79.11 o
 -15   5   1      422.93      375.70     61.64 o
 -14   5   1       76.19       49.14     20.30 o
 -13   5   1     2639.19     2996.70    107.59 o
 -12   5   1      591.82      615.96     39.16 o
 -11   5   1     3676.74     3861.28     91.33 o
 -10   5   1     1449.72     1447.79     43.12 o
  -9   5   1      383.57      338.75     17.98 o
  -8   5   1      431.33      611.57     23.40 o
  -7   5   1    11769.13    12147.37    194.50 o
  -6   5   1     6795.52     6702.63    106.26 o
  -5   5   1      242.51      315.61     30.20 o
  -4   5   1    11692.00    11593.06    185.68 o
  -3   5   1     4453.98     5879.56    112.65 o
  -2   5   1     5297.57     5831.35    110.97 o
  -1   5   1     1812.46     2549.25     68.15 o
   0   5   1    12644.69    13221.71    274.83 o
   1   5   1     4141.44     4091.50     73.54 o
   2   5   1     6889.62     6743.95    121.38 o
   3   5   1     8061.49     7688.01    137.32 o
   4   5   1     8144.57     8641.13    181.16 o
   5   5   1     1232.25      967.15     25.34 o
   6   5   1     4867.58     5377.03    101.61 o
   7   5   1    13601.12    13839.45    267.77 o
   8   5   1     1701.81     1464.22     37.34 o
   9   5   1     1000.19      921.56     28.81 o
  10   5   1      199.73      199.18     38.72 o
  11   5   1     5536.59     5710.55    139.97 o
  12   5   1      207.88      189.57     21.22 o
  13   5   1     5542.95     5703.59    180.84 o
  14   5   1      320.34      345.87     41.18 o
  15   5   1     2197.05     2337.14    127.23 o
 -15   6   1      224.09      300.35     76.40 o
 -14   6   1      245.76      182.09     57.56 o
 -13   6   1      120.42      115.18     37.46 o
 -12   6   1       68.15       26.83     13.99 o
 -11   6   1      169.20      182.00     19.47 o
 -10   6   1      128.74      160.03     16.36 o
  -9   6   1     1803.56     1704.43     42.75 o
  -8   6   1      251.19      214.00     14.04 o
  -7   6   1     4115.72     3751.60     66.49 o
  -6   6   1      554.22      607.00     17.85 o
  -5   6   1     4870.89     4441.45     80.67 o
  -4   6   1      783.11      621.28     17.89 o
  -3   6   1    15732.39    15126.13    255.36 o
  -2   6   1     4752.28     6943.91    154.53 o
  -1   6   1    23616.75    24226.04    404.38 o
   0   6   1        1.27        3.14      5.11 o
   1   6   1    24255.03    24158.07    428.78 o
   2   6   1    10976.81    10871.27    182.21 o
   3   6   1    11229.70    10868.67    326.72 o
   4   6   1      363.67      402.71     22.60 o
   5   6   1     2741.88     2723.16     76.18 o
   6   6   1      205.05      239.16     17.33 o
   7   6   1     1342.64     1820.42     79.16 o
   8   6   1     1097.99     1108.10     36.67 o
   9   6   1      236.82       96.75     24.39 o
  10   6   1      304.08      341.48     23.67 o
  11   6   1      218.37      244.23     21.20 o
  12   6   1      444.73      481.89     30.41 o
  13   6   1      907.56      878.39     51.58 o
  14   6   1     1657.65     1811.34    104.99 o
  15   6   1      406.00      414.08     52.74 o
 -15   7   1     1140.38     1506.99    148.61 o
 -14   7   1      528.76      620.59    103.61 o
 -13   7   1     2136.75     1930.83    160.12 o
 -12   7   1      128.48       84.84     26.52 o
 -11   7   1     2414.25     2272.40    104.69 o
 -10   7   1      120.28      123.22     20.33 o
  -9   7   1     2751.50     2648.50     75.05 o
  -8   7   1     2037.74     1913.52     46.63 o
  -7   7   1      327.42      337.61     15.95 o
  -6   7   1     1143.38     1281.80     30.25 o
  -5   7   1     1787.69     2559.37     65.69 o
  -4   7   1     4185.60     4272.91     74.81 o
  -3   7   1       40.16       59.48      7.67 o
  -2   7   1    28785.05    29309.33    498.58 o
  -1   7   1      229.01      245.92     23.19 o
   0   7   1     6436.84     6075.91    107.17 o
   1   7   1      840.33      834.83     20.33 o
   2   7   1    21337.46    21873.25    474.49 o
   3   7   1      174.74      161.89      8.68 o
   4   7   1     6497.89     5623.89    111.67 o
   5   7   1     4806.12     4444.17     93.42 o
   6   7   1     1348.55     1346.74     33.38 o
   7   7   1      258.84      223.14     15.24 o
   8   7   1     1490.25     1651.39     43.65 o
   9   7   1     1842.75     2092.70     55.50 o
  10   7   1      239.01      239.00     18.67 o
  11   7   1     1560.58     1804.17     76.13 o
  12   7   1      573.90      564.46     45.24 o
  13   7   1      370.23      250.92     26.61 o
  14   7   1      420.11      508.35     65.92 o
  15   7   1      153.80       72.36     30.14 o
 -15   8   1       35.96       -2.09     52.33 o
 -14   8   1     1398.73     1560.36    151.75 o
 -13   8   1       27.92       61.74     51.28 o
 -12   8   1     2819.37     2707.09    129.58 o
 -11   8   1       72.79       65.09     23.55 o
 -10   8   1     1326.70     2094.09    127.68 o
  -9   8   1       81.30       59.27     16.26 o
  -7   8   1      846.97      826.49     26.99 o
  -6   8   1     1567.68     1657.29     39.31 o
  -3   8   1     2451.95     3209.35     94.40 o
  -2   8   1      571.51     1147.19     63.08 o
  -1   8   1      707.55      778.64     25.35 o
   0   8   1     1132.20     1168.92     26.64 o
   1   8   1      714.22      799.74     20.79 o
   2   8   1     3441.79     2907.90     52.72 o
   3   8   1     4857.08     4630.67     78.76 o
   4   8   1     5922.65     5291.41     99.59 o
   5   8   1     2518.51     2454.53     57.27 o
   6   8   1     2434.69     2169.25     57.44 o
   7   8   1      222.33      196.94     19.48 o
   8   8   1     6137.80     5614.72    119.24 o
   9   8   1      194.32      142.44     16.16 o
  10   8   1     4852.20     4502.11    106.19 o
  11   8   1       60.97       69.81     16.35 o
  12   8   1     2114.46     2325.88     82.92 o
  13   8   1       49.00      106.62     18.60 o
  14   8   1     1031.12     1033.08    116.88 o
 -14   9   1      318.03      368.38     93.14 o
 -13   9   1      950.66      895.00    117.21 o
 -12   9   1      337.27      333.88     49.71 o
 -11   9   1      473.32      534.96    102.41 o
 -10   9   1     1783.22     1733.33     83.08 o
  -8   9   1     2890.72     2519.51     74.31 o
  -7   9   1      986.60     1455.71    105.70 o
  -6   9   1     1213.68     1076.96     33.67 o
  -5   9   1     1960.89     2239.62     53.68 o
  -4   9   1      605.64      635.69     28.47 o
  -3   9   1      416.99      991.05     91.05 o
  -2   9   1     2312.99     2367.01     52.29 o
  -1   9   1      801.87     1104.11     45.70 o
   0   9   1       55.14       43.81      7.99 o
   1   9   1     1952.45     2001.21     40.31 o
   2   9   1      855.78     1155.81     61.68 o
   3   9   1     2589.94     2257.39     43.59 o
   4   9   1      225.43      218.51     15.10 o
   5   9   1     3024.95     2918.86     67.53 o
   6   9   1      155.72       84.78     15.37 o
   7   9   1     3633.35     3429.52     78.79 o
   8   9   1      465.65      193.55     29.10 o
   9   9   1     4466.25     4407.81    104.94 o
  10   9   1      330.87      249.78     24.29 o
  11   9   1     1320.28     1312.19     50.11 o
  12   9   1      425.72      479.42     40.72 o
  13   9   1     1704.37     1811.59     62.78 o
  14   9   1       73.35       23.17     26.65 o
 -14  10   1      215.12      278.37     82.68 o
 -13  10   1      331.40      247.90     43.75 o
 -12  10   1      801.22      808.54     73.42 o
 -11  10   1      203.31       95.37     44.68 o
 -10  10   1      423.96      447.65     35.80 o
  -9  10   1     1534.20     1400.27     53.33 o
  -8  10   1      131.03       94.61     18.00 o
  -7  10   1     2343.89     2322.73     61.19 o
  -6  10   1      537.98      654.66     29.58 o
  -5  10   1       49.29       53.81     13.15 o
  -4  10   1      233.61      246.58     19.66 o
  -3  10   1     7013.87     6769.25    135.74 o
  -2  10   1       85.55       82.76     12.65 o
  -1  10   1     3304.87     3211.14     67.31 o
   0  10   1      206.64      227.56     14.86 o
   1  10   1      506.80     1249.69     62.67 o
   2  10   1      210.72      254.53     14.14 o
   3  10   1     1994.16     1674.63    117.52 o
   4  10   1       34.62       -5.98      8.31 o
   5  10   1       12.04       21.05     10.43 o
   6  10   1       73.56       25.84     12.25 o
   7  10   1     1153.17     1186.07     39.09 o
   8  10   1      406.28      605.98     31.09 o
   9  10   1      561.34      588.51     31.04 o
  10  10   1      236.17      293.56     23.84 o
  11  10   1     1025.02     1159.85     50.88 o
  12  10   1      162.65      114.13     20.80 o
  13  10   1     1280.67     1357.47     60.71 o
 -13  11   1     3151.27     3361.97    163.87 o
 -12  11   1       95.86       29.48     31.68 o
 -11  11   1     1985.60     2038.18     87.96 o
 -10  11   1       21.31       13.93     17.27 o
  -9  11   1      308.51      249.53     26.56 o
  -8  11   1      515.55      455.69     33.97 o
  -7  11   1      854.82      896.12     45.75 o
  -6  11   1      120.05       90.81     14.81 o
  -5  11   1      131.72      138.49     16.60 o
  -4  11   1      151.36      188.69     17.64 o
  -2  11   1      188.20      241.20     19.92 o
  -1  11   1      230.63      209.86     24.26 o
   0  11   1      886.59      797.65     27.07 o
   1  11   1     1762.27     1690.97     41.24 o
   2  11   1       56.60       35.61      9.50 o
   3  11   1     2688.70     2553.89     56.72 o
   4  11   1       53.29       31.76     10.90 o
   5  11   1      573.87      677.86     34.84 o
   6  11   1      743.71      692.56     36.03 o
   7  11   1      225.50      158.38     17.95 o
   8  11   1       71.61       24.25     12.55 o
   9  11   1      349.37      386.29     27.61 o
  10  11   1       14.32        3.24     13.52 o
  11  11   1      348.26      214.70     24.67 o
  12  11   1      283.62      301.90     30.29 o
  13  11   1     1001.08      706.31     49.79 o
 -12  12   1     1340.26     1282.33     72.60 o
 -11  12   1       24.59        4.12     22.28 o
 -10  12   1      521.85      426.93     41.54 o
  -9  12   1      440.14      478.34     41.89 o
  -8  12   1     1183.48     1284.09     79.46 o
  -7  12   1      280.52      335.46     28.29 o
  -6  12   1      553.27      374.64     25.50 o
  -5  12   1      198.65      233.43     20.80 o
  -4  12   1      499.49      338.48     29.96 o
  -3  12   1     5285.10     5439.21    123.77 o
  -2  12   1      734.42     1778.04    150.70 o
  -1  12   1     1238.27     1326.85     37.45 o
   0  12   1      276.37      302.48     19.70 o
   1  12   1     1130.21     1195.95     34.62 o
   2  12   1     4672.56     4227.02     96.21 o
   3  12   1     4928.15     4917.38    108.58 o
   4  12   1     2585.73     2263.14     61.91 o
   5  12   1       61.24       20.95     13.73 o
   6  12   1     1340.20     1148.38     43.93 o
   7  12   1       74.20       15.29     13.36 o
   8  12   1     1705.94     1769.12     56.82 o
   9  12   1       56.63       -6.48     13.81 o
  10  12   1      527.74      478.67     32.37 o
  11  12   1       96.78      121.13     24.35 o
  12  12   1      749.91      721.44     46.07 o
 -12  13   1       90.76        3.36     43.61 o
 -11  13   1       62.04       69.97     28.19 o
 -10  13   1     1063.76     1134.51     71.29 o
  -9  13   1       27.24       12.22     21.76 o
  -8  13   1     1751.11     1767.90     67.89 o
  -7  13   1       92.98       57.70     19.60 o
  -6  13   1      727.13      863.23     41.63 o
  -5  13   1      240.09      213.47     21.03 o
  -4  13   1     7104.63     6339.06    143.42 o
  -3  13   1      441.16      414.15     28.93 o
  -2  13   1     5722.34     5474.31    111.04 o
  -1  13   1      200.71      158.25     17.96 o
   0  13   1      115.73      133.56     15.92 o
   1  13   1      104.70       83.00     20.39 o
   2  13   1     3802.54     4005.63    125.73 o
   3  13   1      355.46      360.89     24.79 o
   4  13   1     2762.59     2999.75    220.11 o
   5  13   1      263.65      216.74     28.75 o
   6  13   1      180.93      121.81     21.69 o
   7  13   1       14.60      -12.39     14.98 o
   8  13   1      232.40       74.09     19.14 o
   9  13   1       41.30       25.71     18.64 o
  10  13   1      200.86      133.40     23.85 o
  11  13   1       19.77      -23.55     23.55 o
 -11  14   1      243.07      142.39     34.12 o
 -10  14   1      599.68      597.75     54.18 o
  -9  14   1       22.32        1.08     26.35 o
  -8  14   1      655.87      416.81     38.58 o
  -7  14   1      256.42      300.10     27.33 o
  -6  14   1      852.89      718.06     38.48 o
  -5  14   1      386.90      378.19     28.95 o
  -4  14   1      158.22      147.59     20.60 o
  -3  14   1     1950.15     1730.72     49.88 o
  -2  14   1      360.88      173.31     30.83 o
  -1  14   1     1050.78     1065.12     38.32 o
   0  14   1        5.87      -12.16     12.16 o
   1  14   1     1475.14     1394.56     47.28 o
   2  14   1     2710.17     2638.09     69.99 o
   3  14   1     1096.63     1195.09     43.47 o
   4  14   1      894.50      956.31     53.27 o
   5  14   1      404.69      436.48     39.33 o
   6  14   1     1059.95     1007.03     72.66 o
   7  14   1       48.22       29.97     22.85 o
   8  14   1     2686.71     2603.75     90.78 o
   9  14   1       67.86       66.91     22.96 o
  10  14   1      884.41      857.09     55.71 o
  11  14   1      409.33      403.96     83.72 o
 -10  15   1      631.76      538.61     55.55 o
  -8  15   1     1343.43     1346.70     61.70 o
  -7  15   1      433.53      208.41     25.76 o
  -6  15   1       34.97       62.17     21.77 o
  -5  15   1      239.08       79.49     20.42 o
  -4  15   1      390.71      439.04     30.96 o
  -3  15   1      544.24      500.61     29.15 o
  -2  15   1      583.92      675.19     34.01 o
  -1  15   1     1637.75     1456.98     44.92 o
   0  15   1     1196.93     1197.51     52.04 o
   1  15   1      617.84      600.13     34.16 o
   2  15   1      104.42      103.09     18.59 o
   3  15   1     1725.97     1618.71     55.10 o
   4  15   1      136.37       65.76     21.64 o
   5  15   1     1074.93     1142.69     66.69 o
   6  15   1        4.47       -8.26     21.69 o
   7  15   1     2544.89     2415.67     87.81 o
   8  15   1      270.48       87.26     28.31 o
   9  15   1     5466.66     5370.44    246.84 o
  -8  16   1      507.40      147.51     31.74 o
  -7  16   1     3068.95     2947.82    101.01 o
  -6  16   1      276.96       88.67     22.05 o
  -5  16   1     1566.30     1481.21     59.47 o
  -4  16   1      436.82      315.45     34.07 o
  -3  16   1     3877.76     3646.42     83.29 o
  -2  16   1      360.61      396.69     26.53 o
  -1  16   1     2326.96     2215.77     62.03 o
   0  16   1      300.66      332.44     29.03 o
   1  16   1      301.50      253.52     36.57 o
   2  16   1      925.68      941.37     45.78 o
   3  16   1     1230.15     1483.74     96.83 o
   4  16   1     1099.05     1064.86     66.21 o
   5  16   1      258.08      119.45     30.46 o
   6  16   1     2113.10     1911.03    103.88 o
   7  16   1      428.45       91.78     51.21 o
   8  16   1     2938.06     2880.15    134.04 o
  -7  17   1      151.11      106.52     33.56 o
  -6  17   1     2886.00     2541.93     79.70 o
  -5  17   1      104.21       31.17     22.65 o
  -4  17   1     2439.26     2251.66     66.44 o
  -3  17   1      427.90      403.20     30.27 o
  -2  17   1     2154.92     2075.09     65.70 o
  -1  17   1      130.62       92.05     24.04 o
   0  17   1     1832.22     1752.79     62.97 o
   1  17   1       37.21        7.65     19.70 o
   2  17   1      787.72      734.32     55.69 o
   3  17   1      733.78      660.73     55.33 o
   4  17   1      511.64      329.78     42.47 o
   5  17   1      225.46      216.12     49.45 o
   6  17   1      589.89      327.98     61.05 o
  -5  18   1     1141.90      872.56     87.91 o
  -4  18   1      753.01      603.50     38.64 o
  -3  18   1     1325.85     1202.65     79.39 o
  -2  18   1     1196.80     1032.03     57.99 o
  -1  18   1      262.69      156.91     27.78 o
   0  18   1     1400.25     1619.36     66.92 o
   1  18   1      956.71      867.21     51.40 o
   2  18   1     1310.54     1423.60     77.43 o
   3  18   1      258.63      172.60     30.19 o
   4  18   1     1697.62     1698.86    134.41 o
  -4 -18   2      176.48      161.18     35.44 o
  -3 -18   2      869.46      804.01     53.27 o
  -2 -18   2      359.43      261.87     36.43 o
  -1 -18   2      588.11      424.20     37.28 o
   0 -18   2      414.16      370.67     35.46 o
   1 -18   2      114.53      101.92     22.95 o
   2 -18   2      164.07      102.31     23.24 o
   3 -18   2      616.24      478.74     36.09 o
   4 -18   2      851.74      624.43     41.89 o
   5 -18   2       91.30      113.02     62.79 o
  -6 -17   2      944.51      987.69     63.05 o
  -5 -17   2      242.43      115.58     26.14 o
  -4 -17   2      463.93      413.02     42.32 o
  -3 -17   2      100.78       74.59     20.41 o
  -2 -17   2       24.20       21.76     19.44 o
  -1 -17   2      909.98      867.67     60.47 o
   0 -17   2       82.78       43.42     21.40 o
   1 -17   2      603.22      549.17     39.35 o
   2 -17   2      138.93      100.08     21.15 o
   3 -17   2      703.25      656.99     38.87 o
   4 -17   2      143.97       65.56     21.46 o
   5 -17   2     1789.07     1743.70     66.44 o
   6 -17   2      385.36      331.71     34.61 o
   7 -17   2     2704.05     2472.72    101.15 o
  -8 -16   2      271.60      233.80     32.94 o
  -7 -16   2     3314.22     3043.53    106.39 o
  -6 -16   2      708.17      719.67     52.05 o
  -5 -16   2     1941.17     1650.03     71.50 o
  -4 -16   2      176.07       61.76     19.69 o
  -3 -16   2     2145.81     1840.07     65.63 o
  -2 -16   2     1152.32     1311.98     68.88 o
  -1 -16   2      571.37      663.35     40.48 o
   0 -16   2       18.27       -6.35     17.51 o
   1 -16   2     2055.07     1970.92     59.51 o
   2 -16   2     2570.48     2179.89     63.45 o
   3 -16   2      437.84      480.56     30.09 o
   4 -16   2     1361.02     1182.31     59.73 o
   5 -16   2      465.81      336.85     28.96 o
   6 -16   2      852.50      888.75     78.15 o
   7 -16   2      682.72      519.58     67.23 o
   8 -16   2     1641.53     1396.16     85.73 o
  -9 -15   2       18.92      -21.67     21.67 o
  -8 -15   2     3244.05     2736.10     97.99 o
  -7 -15   2     1433.41     1605.35     72.34 o
  -6 -15   2     2517.24     2371.54     87.10 o
  -5 -15   2     1715.40     1512.54     65.73 o
  -4 -15   2     2284.62     2093.46     67.90 o
  -3 -15   2      890.92      782.88     43.85 o
  -2 -15   2     2690.84     2781.51     83.36 o
  -1 -15   2     1780.13     2332.78    108.88 o
   0 -15   2     1769.81     1935.00     57.08 o
   1 -15   2     4876.77     4426.39    101.67 o
   2 -15   2     1858.49     2117.42     60.73 o
   3 -15   2      170.62      140.44     19.38 o
   4 -15   2     1250.69     1371.31     53.71 o
   5 -15   2      749.79      639.77     37.21 o
   6 -15   2      394.98      267.33     49.19 o
   7 -15   2      204.71      156.52     33.51 o
   8 -15   2      572.77      348.49     80.58 o
   9 -15   2      144.02      121.35     43.42 o
  10 -15   2       80.52       51.56     32.16 o
 -10 -14   2       34.09       -9.09     21.46 o
  -9 -14   2      354.91      291.87     35.48 o
  -8 -14   2      448.93      332.82     33.57 o
  -7 -14   2      686.47      684.23     48.79 o
  -6 -14   2     1727.72     1811.49     71.04 o
  -5 -14   2      218.93      222.02     33.90 o
  -4 -14   2     3811.22     3713.57    100.23 o
  -3 -14   2     1569.58     1427.27     50.78 o
  -2 -14   2     5520.84     5866.61    139.07 o
  -1 -14   2     2035.72     2108.53     56.04 o
   0 -14   2     5757.70     6139.71    126.02 o
   1 -14   2     1899.43     2068.57     57.38 o
   2 -14   2     7984.18     7724.98    154.51 o
   3 -14   2      829.01      878.44     41.82 o
   4 -14   2     3663.59     3679.82     93.29 o
   5 -14   2      140.09      160.65     23.06 o
   6 -14   2     2467.98     2284.28     78.11 o
   7 -14   2      532.19      519.95     43.03 o
   8 -14   2     1942.51     1810.80     95.38 o
   9 -14   2       75.13       40.67     25.34 o
  10 -14   2      261.87      207.71     34.33 o
  11 -14   2      210.51      182.40     33.06 o
 -11 -13   2       62.16        4.23     19.67 o
 -10 -13   2      427.57      386.39     35.70 o
  -9 -13   2     1169.01      815.81     90.12 o
  -8 -13   2      893.37      971.77     60.97 o
  -6 -13   2     1974.30     1807.64     68.69 o
  -5 -13   2     1960.32     2085.87     76.49 o
  -4 -13   2       96.02      114.57     18.37 o
  -3 -13   2     8451.42     8737.77    226.15 o
  -2 -13   2       46.72       61.46     15.87 o
  -1 -13   2     5267.05     6172.30    125.13 o
   0 -13   2      701.83      730.97     33.14 o
   1 -13   2     8185.53     8381.93    164.17 o
   2 -13   2      208.16      208.71     20.04 o
   3 -13   2     9670.25     9660.19    205.87 o
   4 -13   2       28.56       30.16     15.63 o
   5 -13   2     2974.06     2805.82     80.12 o
   6 -13   2     1144.63     1316.09     50.49 o
   7 -13   2     6371.15     5377.24    160.81 o
   8 -13   2      159.09      133.39     27.01 o
   9 -13   2     4004.97     3819.51    142.51 o
  10 -13   2       55.98        4.91     26.72 o
  11 -13   2      435.22      406.15     40.81 o
  12 -13   2      551.15      527.45     79.54 o
 -12 -12   2      180.23      135.77     24.76 o
 -11 -12   2     1288.74     1276.79     64.74 o
 -10 -12   2       35.34       -8.29     16.29 o
  -9 -12   2     3692.84     3279.36     95.98 o
  -8 -12   2      340.88      213.00     49.44 o
  -7 -12   2     7932.88     7207.66    177.77 o
  -6 -12   2     1501.77     1379.17     56.95 o
  -5 -12   2     2947.77     2686.55     86.09 o
  -4 -12   2     2811.89     2558.09     72.69 o
  -3 -12   2     6544.26     5918.07    136.62 o
  -2 -12   2     2734.33     3224.44     71.95 o
  -1 -12   2     2352.62     2304.54     56.03 o
   0 -12   2     5314.17     5406.60    110.12 o
   1 -12   2     1400.82     1763.77     47.08 o
   2 -12   2     5536.20     5143.01    109.94 o
   3 -12   2     1623.31     2925.93    112.27 o
   4 -12   2     1252.27     1623.93     53.92 o
   5 -12   2      595.88     1172.42     67.82 o
   6 -12   2     1612.44     1610.01     49.71 o
   7 -12   2     3536.20     4106.11    117.78 o
   8 -12   2     1955.66     1711.75     82.47 o
   9 -12   2      661.76     1297.69    106.75 o
  10 -12   2      253.23      265.60     34.12 o
  11 -12   2      200.00      129.49     24.24 o
  12 -12   2      639.58      646.35     68.88 o
 -13 -11   2       28.57       49.24     25.58 o
 -12 -11   2      655.09      653.94     41.70 o
 -11 -11   2      286.38      339.74     28.72 o
 -10 -11   2     2991.17     3072.05     88.71 o
  -9 -11   2      450.47      510.12     32.32 o
  -8 -11   2     4442.88     4037.06    102.03 o
  -7 -11   2       57.11       67.91     16.84 o
  -6 -11   2     1996.86     1984.36     59.20 o
  -5 -11   2      203.62      280.40     22.89 o
  -4 -11   2     2072.64     1981.95     55.25 o
  -3 -11   2     3227.39     3251.84     76.10 o
  -2 -11   2     2460.98     2439.08     56.83 o
  -1 -11   2       21.16       22.44      9.72 o
   0 -11   2      546.02      681.10     27.82 o
   1 -11   2      111.70       94.73     13.28 o
   2 -11   2      942.73     1401.32     43.45 o
   3 -11   2     2166.40     2554.24     70.32 o
   4 -11   2      910.87     1272.25     44.57 o
   5 -11   2      269.79      238.92     19.77 o
   6 -11   2     1039.33     1368.56     43.42 o
   7 -11   2      383.97      373.76     26.49 o
   8 -11   2     1536.32     2161.03     89.90 o
   9 -11   2      833.05      709.01     50.53 o
  10 -11   2      978.68     1520.40     88.43 o
  11 -11   2      194.90      223.27     48.66 o
  12 -11   2     1374.48     1298.82     87.25 o
  13 -11   2      149.78      145.47     70.12 o
 -14 -10   2      306.34      453.14     76.40 o
 -13 -10   2      242.43      273.83     31.17 o
 -12 -10   2      151.53      130.89     19.09 o
 -11 -10   2      504.14      429.30     30.11 o
 -10 -10   2      595.20      741.78     62.18 o
  -9 -10   2     1584.53     1763.06     55.75 o
  -7 -10   2      236.67      257.23     21.02 o
  -6 -10   2      560.32     1115.48     56.89 o
  -5 -10   2     1365.12     1586.07     44.89 o
  -4 -10   2     7315.31     8064.29    152.97 o
  -3 -10   2      935.58      910.18     31.64 o
  -2 -10   2     1894.83     2830.72     75.66 o
  -1 -10   2     1017.48     1041.99     28.44 o
   0 -10   2      466.16      610.52     25.33 o
   1 -10   2      132.37      231.01     27.63 o
   2 -10   2     6139.21     5565.65    130.57 o
   3 -10   2      318.09      319.00     33.51 o
   4 -10   2     9729.88     9954.10    222.26 o
   5 -10   2     2118.25     2089.55     55.16 o
   6 -10   2     3275.17     2752.06     68.64 o
   7 -10   2      696.03      768.04     35.86 o
   8 -10   2     6093.38     5454.71    160.07 o
   9 -10   2     2349.85     2209.13    111.97 o
  10 -10   2     1492.63     1451.16     65.65 o
  11 -10   2      627.78      519.30     55.88 o
  12 -10   2     1010.28      930.34    134.48 o
  13 -10   2      689.17      658.26    105.70 o
  14 -10   2      762.91      834.08    125.58 o
 -14  -9   2     1465.69     1625.96     69.08 o
 -13  -9   2       97.10      107.97     21.59 o
 -12  -9   2     1380.55     1551.00     57.26 o
 -11  -9   2       96.89      119.61     16.46 o
 -10  -9   2      355.05      424.93     28.63 o
  -9  -9   2      913.23     1526.15     62.14 o
  -8  -9   2     5222.84     4682.86    111.84 o
  -7  -9   2     2149.26     3428.13    149.46 o
  -6  -9   2     1267.84     1128.73     35.41 o
  -5  -9   2     3590.46     5591.42    180.30 o
  -4  -9   2      369.06      622.85     29.64 o
  -3  -9   2     2585.94     3686.57     83.40 o
  -2  -9   2     2313.46     2216.93     45.97 o
  -1  -9   2     5452.17     7487.12    145.61 o
   0  -9   2        1.21       -2.80      6.37 o
   1  -9   2    10818.63    11409.52    198.87 o
   2  -9   2      429.22      991.74     47.95 o
   3  -9   2     7419.76     6815.66    154.96 o
   4  -9   2     1626.17     1449.54     41.09 o
   5  -9   2    12694.01    11348.04    249.79 o
   6  -9   2      429.66      450.00     36.86 o
   7  -9   2     9124.33     8116.16    185.88 o
   8  -9   2      695.38     1668.48     83.05 o
   9  -9   2     3779.68     3656.75    126.91 o
  10  -9   2       56.41       56.89     26.16 o
  11  -9   2      757.66      785.17     66.63 o
  12  -9   2      851.04      913.46     67.56 o
  13  -9   2      753.78      926.17    122.44 o
  14  -9   2      381.95      318.14     70.12 o
 -15  -8   2      401.09      665.59     85.81 o
 -14  -8   2      471.42      621.42     43.98 o
 -13  -8   2     2197.34     2363.49     81.88 o
 -12  -8   2     1551.38     1619.02     55.77 o
 -11  -8   2     1683.33     1770.71     54.73 o
 -10  -8   2       25.17       11.29     11.41 o
  -9  -8   2     4235.24     3960.62     96.81 o
  -8  -8   2      885.69     1055.61     37.29 o
  -7  -8   2     5618.06     5340.80    122.20 o
  -6  -8   2      907.72     1486.12     54.43 o
  -5  -8   2      776.60      974.84     30.53 o
  -4  -8   2     1320.35     1525.34     32.20 o
  -3  -8   2     6116.00     6008.72    105.20 o
  -2  -8   2      118.24      179.29     11.51 o
  -1  -8   2     4276.47     4272.67     77.73 o
   0  -8   2     3656.14     3987.95     73.21 o
   1  -8   2     1203.20     2337.30     57.47 o
   2  -8   2       52.34      111.54     12.12 o
   3  -8   2     2458.29     3840.43     92.61 o
   4  -8   2     1838.27     1996.60     45.57 o
   5  -8   2     1860.39     1760.17     44.60 o
   6  -8   2     4129.99     3728.25     76.46 o
   7  -8   2     1325.35     2211.50    106.66 o
   8  -8   2     1427.94     1421.46     43.79 o
   9  -8   2     1001.04     1628.16     58.84 o
  10  -8   2      196.75      262.40     31.33 o
  11  -8   2      904.04     1162.11     70.64 o
  12  -8   2     1589.72     1704.78    144.42 o
  13  -8   2     2430.49     2771.19    200.93 o
  14  -8   2      253.08      334.89     75.35 o
  15  -8   2      604.25      656.17    104.65 o
 -15  -7   2      371.12      489.24     43.59 o
 -14  -7   2      834.81     1030.47     60.28 o
 -13  -7   2     2345.76     2418.60     81.68 o
 -12  -7   2     2346.18     2660.10     77.17 o
 -11  -7   2     1464.49     1480.82     50.14 o
 -10  -7   2     1567.29     1790.01     55.51 o
  -9  -7   2     1109.39     1135.18     38.58 o
  -8  -7   2      892.29     1128.67     37.20 o
  -7  -7   2      404.60      452.82     29.93 o
  -6  -7   2     3085.12     2749.89     62.82 o
  -5  -7   2     1825.36     1612.83     37.98 o
  -4  -7   2      994.45      965.93     21.46 o
  -3  -7   2     9229.20     9522.91    164.43 o
  -2  -7   2     2770.64     2841.60     53.64 o
  -1  -7   2     8096.03     9980.64    167.51 o
   0  -7   2     2054.59     2435.33     52.48 o
   1  -7   2     9871.14    10790.34    233.95 o
   2  -7   2      362.22     1161.54     43.29 o
   3  -7   2     5079.80     6479.04    126.71 o
   4  -7   2      399.06      621.56     23.21 o
   5  -7   2      251.20      605.57     34.60 o
   6  -7   2      901.00     1335.94     42.24 o
   7  -7   2      735.33      757.91     25.16 o
   8  -7   2     2082.73     2007.57     51.44 o
   9  -7   2     1524.80     1458.54     46.39 o
  10  -7   2     2574.85     2502.49     78.21 o
  11  -7   2     1072.90     1257.76     53.83 o
  12  -7   2     2608.98     2861.58    145.50 o
  13  -7   2      501.85      761.15    111.98 o
  14  -7   2     2312.05     2490.72    188.37 o
  15  -7   2       50.83       95.23     54.42 o
 -15  -6   2      112.25      172.10     26.81 o
 -14  -6   2     1270.30     1386.64     59.72 o
 -13  -6   2      116.03      130.15     21.65 o
 -12  -6   2     1210.55     1217.51     45.67 o
 -11  -6   2      161.34      238.33     20.62 o
 -10  -6   2      125.86      203.47     28.77 o
  -9  -6   2      905.68      847.20     32.94 o
  -8  -6   2      137.95      199.92     15.86 o
  -7  -6   2     3001.01     3050.48     67.84 o
  -6  -6   2     2346.18     2961.46     65.21 o
  -5  -6   2     1060.74     1009.53     26.26 o
  -4  -6   2     4825.81     5632.29     94.11 o
  -3  -6   2      507.72      848.97     21.44 o
  -2  -6   2     5175.87     5886.79    100.89 o
  -1  -6   2      225.94      348.04     13.93 o
   0  -6   2    11230.16    13675.46    225.47 o
   1  -6   2      327.29      385.14     18.81 o
   2  -6   2     6587.48     6756.12    132.86 o
   3  -6   2     1190.24     1411.89     34.98 o
   4  -6   2     8469.54     8350.05    184.05 o
   5  -6   2      331.82      496.29     16.85 o
   6  -6   2     5555.73     4960.52     93.58 o
   7  -6   2     2524.05     2682.96     58.21 o
   8  -6   2      468.63      491.27     26.21 o
   9  -6   2      197.57      283.99     19.44 o
  10  -6   2      868.45      825.74     37.43 o
  11  -6   2      883.10      898.15     41.15 o
  12  -6   2      326.17      385.48     35.32 o
  13  -6   2      213.45      243.31     35.38 o
  14  -6   2      168.16      295.59     37.59 o
  15  -6   2      865.43      925.70     67.84 o
 -16  -5   2      732.56      755.59     77.44 o
 -15  -5   2     1269.78     1349.01     74.36 o
 -14  -5   2     1132.30     1245.69     56.56 o
 -13  -5   2       16.40       42.62     16.27 o
 -12  -5   2     2177.45     2007.73     57.61 o
 -11  -5   2      348.33      591.78     33.84 o
 -10  -5   2     1310.59     1385.78     42.30 o
  -9  -5   2      198.12      188.06     17.15 o
  -8  -5   2    13413.75    13746.96    286.17 o
  -7  -5   2      961.85     1100.26     30.65 o
  -6  -5   2    15914.98    16419.69    311.70 o
  -5  -5   2    11959.25    14168.97    253.16 o
  -4  -5   2     2845.62     2917.74     51.08 o
  -3  -5   2       98.09      229.65     10.86 o
  -2  -5   2     5045.67     5791.66    107.06 o
  -1  -5   2    17186.27    20576.31    365.15 o
   0  -5   2       62.76      105.12      7.43 o
   1  -5   2    14044.19    17776.34    317.26 o
   2  -5   2     3551.86     4460.00     87.44 o
   3  -5   2       54.45       71.80      7.22 o
   4  -5   2     2905.83     2977.88     57.91 o
   5  -5   2    16908.23    17415.51    304.57 o
   6  -5   2    13368.54    14141.00    234.67 o
   7  -5   2     1333.49     1240.17     34.13 o
   8  -5   2    13041.37    13343.70    294.91 o
   9  -5   2       42.56       72.01     11.44 o
  10  -5   2      416.25      662.75     32.12 o
  11  -5   2     1984.75     1706.85     68.36 o
  12  -5   2      653.68      915.53     49.64 o
  13  -5   2      121.43      131.78     22.08 o
  14  -5   2      644.65      768.49     58.28 o
  15  -5   2      459.16      550.58     45.67 o
  16  -5   2      107.92      241.19     60.70 o
 -16  -4   2       36.14       39.97     16.40 o
 -15  -4   2      982.84     1130.20     52.96 o
 -14  -4   2      121.21      128.57     19.15 o
 -13  -4   2      950.41     1251.90     44.31 o
 -12  -4   2      327.36      407.82     23.13 o
 -11  -4   2     3185.61     3164.75     73.37 o
 -10  -4   2      712.49      754.86     27.81 o
  -9  -4   2     3094.79     3588.08     79.17 o
  -8  -4   2      325.97      413.93     17.67 o
  -7  -4   2     2942.83     3278.69     59.25 o
  -6  -4   2     2097.97     2781.65     59.99 o
  -5  -4   2     5419.66     4975.55     99.44 o
  -4  -4   2    13935.14    16166.59    286.99 o
  -3  -4   2     2954.83     3103.22     56.56 o
  -2  -4   2      427.03      509.58     14.36 o
  -1  -4   2      109.75      159.33      9.59 o
   0  -4   2     1884.79     2238.10     45.60 o
   1  -4   2      247.90      275.11     13.40 o
   2  -4   2      100.36      236.74     11.62 o
   3  -4   2     2590.23     2959.24     68.55 o
   4  -4   2    14318.56    16001.86    278.55 o
   5  -4   2     3483.21     3739.30     89.39 o
   6  -4   2     4398.15     4518.26     96.34 o
   7  -4   2     3542.58     3689.51     80.32 o
   8  -4   2      304.10      389.19     18.68 o
   9  -4   2     4995.32     4956.76    107.75 o
  10  -4   2      552.37      649.53     35.91 o
  11  -4   2     2115.46     2365.39     75.98 o
  12  -4   2      646.86      767.28     38.37 o
  13  -4   2     2622.56     2539.28     82.65 o
  14  -4   2      249.62      261.51     25.27 o
  15  -4   2     1337.75     1471.09     65.41 o
  16  -4   2       15.96      -13.81     21.46 o
 -16  -3   2      310.02      520.45     43.03 o
 -15  -3   2      568.25      596.03     40.46 o
 -14  -3   2      364.91      503.41     32.30 o
 -13  -3   2        4.41        4.95     11.24 o
 -12  -3   2      956.73     1294.13     39.32 o
 -11  -3   2      859.02      832.68     30.23 o
 -10  -3   2     6865.57     7723.88    157.28 o
  -9  -3   2      648.79      637.68     23.90 o
  -8  -3   2     1025.83     1486.01     34.99 o
  -7  -3   2      944.10     1010.57     23.57 o
  -6  -3   2      731.48      803.27     20.52 o
  -5  -3   2     4069.68     4726.32     85.08 o
  -4  -3   2     1968.23     2585.09     51.19 o
  -3  -3   2     8387.68    10198.76    185.41 o
  -2  -3   2    24689.82    33084.03    748.58 o
  -1  -3   2    26854.15    34320.78    550.06 o
   0  -3   2       33.60       71.99      6.89 o
   1  -3   2    29449.12    35042.82    648.64 o
   2  -3   2    36298.57    40014.06    738.82 o
   3  -3   2    11565.96    12123.11    239.15 o
   4  -3   2     5041.79     4510.99     86.96 o
   5  -3   2     6837.86     6558.58    125.93 o
   6  -3   2     1600.04     1323.77     33.17 o
   7  -3   2      844.12      943.36     24.67 o
   8  -3   2     3761.25     3334.18     68.66 o
   9  -3   2      831.86      725.26     28.16 o
  10  -3   2    13186.90    12086.95    273.22 o
  11  -3   2      148.63      270.99     21.32 o
  12  -3   2     2718.50     2651.77     71.21 o
  13  -3   2       18.99       -2.10     13.03 o
  14  -3   2      762.11      769.33     44.18 o
  15  -3   2      359.03      410.25     48.77 o
  16  -3   2     1774.51     1818.13     71.77 o
 -16  -2   2      249.24      233.89     25.78 o
 -15  -2   2     1706.65     1678.34     58.68 o
 -14  -2   2      649.54      785.32     38.32 o
 -13  -2   2     1485.75     1457.64     45.88 o
 -12  -2   2      793.06      827.16     30.13 o
 -11  -2   2     1353.17     1248.87     36.85 o
 -10  -2   2      695.80      630.14     42.82 o
  -9  -2   2       57.70      101.32     10.57 o
  -8  -2   2       31.29       71.52      8.12 o
  -7  -2   2      358.53      549.62     14.64 o
  -6  -2   2     1447.76     1778.96     37.90 o
  -5  -2   2     3351.76     3135.71     60.89 o
  -4  -2   2     1990.19     2621.03     46.16 o
  -3  -2   2      145.71      164.40      7.78 o
  -2  -2   2    10540.10    12888.63    321.84 o
  -1  -2   2     3898.26     5104.39    101.50 o
   0  -2   2    14598.36    19531.46    323.41 o
   1  -2   2     4839.16     5463.29    105.60 o
   2  -2   2     9628.27    11973.42    257.68 o
   3  -2   2      113.94      168.97      9.59 o
   4  -2   2     5565.96     4923.84     94.56 o
   5  -2   2      742.31     1346.31     51.82 o
   6  -2   2     4420.02     3676.32     67.60 o
   7  -2   2     1330.91     1164.92     30.40 o
   8  -2   2      194.17      199.98     12.68 o
   9  -2   2      218.67      181.35     14.20 o
  10  -2   2      183.33      252.47     16.89 o
  11  -2   2      231.26      438.28     22.97 o
  12  -2   2     1247.06     1096.80     41.31 o
  13  -2   2      222.66      430.49     26.58 o
  14  -2   2     1043.98     1164.60     51.55 o
  15  -2   2      350.06      596.07     37.23 o
  16  -2   2      469.63      567.86     40.63 o
 -16  -1   2     3534.87     3918.21    111.98 o
 -15  -1   2      271.77      485.46     33.08 o
 -14  -1   2      633.40      689.73     34.19 o
 -13  -1   2       67.72       96.98     14.94 o
 -12  -1   2     5485.93     5120.58    118.68 o
 -11  -1   2      165.91      173.84     15.83 o
 -10  -1   2     6000.21     5725.48    118.90 o
  -9  -1   2     1005.07     1010.77     29.39 o
  -8  -1   2       21.89       14.82      5.86 o
  -7  -1   2       94.14      156.23      8.82 o
  -6  -1   2     1937.67     1752.51     37.30 o
  -5  -1   2      299.02      493.66     13.22 o
  -4  -1   2     3370.98     3259.02     58.38 o
  -3  -1   2      408.16      692.08     25.33 o
  -2  -1   2     8775.57     8514.24    136.33 o
  -1  -1   2      900.88      919.74     24.24 o
   0  -1   2       72.46       81.84      7.89 o
   1  -1   2      225.68      421.52     11.79 o
   2  -1   2     6254.48     6823.51    159.33 o
   3  -1   2     1753.57     1593.94     34.75 o
   4  -1   2     2339.11     2617.27     51.04 o
   5  -1   2     1026.26      911.72     19.67 o
   6  -1   2      372.11      682.50     26.88 o
   7  -1   2      569.51      498.63     16.01 o
   8  -1   2       58.85       90.21      7.61 o
   9  -1   2     1195.65     1107.53     27.92 o
  10  -1   2     5172.77     5336.87    105.14 o
  11  -1   2      428.91      413.74     21.81 o
  12  -1   2     2908.48     3449.87     90.91 o
  13  -1   2      376.11      457.48     31.36 o
  14  -1   2      773.09      767.95     39.18 o
  15  -1   2     1538.63     1590.67     60.33 o
  16  -1   2     3246.92     3660.28    113.36 o
 -16   0   2      112.74      141.81     23.18 o
 -15   0   2      231.98      392.34     33.93 o
 -14   0   2      236.91      283.93     22.80 o
 -13   0   2     1328.44     1491.86     43.83 o
 -12   0   2     1730.95     1973.08     55.55 o
 -11   0   2     1934.36     2255.89     59.63 o
 -10   0   2     1017.56     1054.65     34.03 o
  -9   0   2      932.64     1020.20     26.07 o
  -8   0   2     3059.41     2992.37     56.27 o
  -7   0   2      452.54      509.97     14.56 o
  -6   0   2    12546.06    11183.74    189.89 o
  -5   0   2     4112.71     3977.74     74.08 o
  -4   0   2    11372.13     9878.58    165.25 o
  -3   0   2       60.87       59.24      4.73 o
  -2   0   2     1446.29     1164.13     26.16 o
  -1   0   2      880.74      850.19     18.49 o
   0   0   2    20032.74    19214.97    406.61 o
   1   0   2     1118.80      997.33     15.81 o
   2   0   2      271.72      463.61     39.77 o
   3   0   2       81.86       71.12      5.85 o
   4   0   2     5255.46     6269.88    139.97 o
   5   0   2     4842.73     4215.24     97.07 o
   6   0   2     7436.29     8230.29    162.35 o
   7   0   2     1163.54      906.66     27.01 o
   8   0   2     2944.28     2975.55     56.07 o
   9   0   2     2271.84     1886.63     41.30 o
  10   0   2     1449.72     1409.85     35.45 o
  11   0   2     3543.59     3296.75     72.66 o
  12   0   2     2584.44     2605.83     72.36 o
  13   0   2     2470.72     2377.65     69.07 o
  14   0   2      736.89      841.50     39.25 o
  15   0   2     1503.40     1472.11     56.56 o
  16   0   2      147.67      179.55     28.70 o
 -16   1   2      108.59      124.33     27.44 o
 -15   1   2      758.17      836.50     49.60 o
 -14   1   2      289.56      395.52     25.71 o
 -13   1   2       91.89      114.60     15.52 o
 -12   1   2      213.00      266.49     20.52 o
 -11   1   2      374.10      415.48     23.34 o
 -10   1   2      722.06      670.64     23.43 o
  -9   1   2       37.91       26.50      7.85 o
  -8   1   2     1794.00     1540.04     36.40 o
  -7   1   2    10195.86     9485.14    181.21 o
  -6   1   2     1159.37      913.04     21.76 o
  -5   1   2    24698.84    22885.90    358.04 o
  -4   1   2      479.61      368.66     11.26 o
  -3   1   2    10483.97     9768.71    181.39 o
  -2   1   2      496.23      642.66     14.51 o
  -1   1   2    53508.45    55199.41   1103.99 o
   0   1   2        2.48       -2.23      2.23 o
   1   1   2    49329.42    46820.24   1248.11 o
   2   1   2     1093.00      922.22     23.71 o
   3   1   2     7350.63     7756.21    189.77 o
   4   1   2       70.36       94.70     11.08 o
   5   1   2    17906.67    18909.72    382.02 o
   6   1   2      182.26      396.87     27.77 o
   7   1   2     8985.36     8767.93    185.15 o
   8   1   2      264.36      547.63     21.36 o
   9   1   2        8.75       -2.16      6.09 o
  10   1   2      377.93      468.24     16.91 o
  11   1   2      777.63      742.93     26.52 o
  12   1   2      136.09      156.81     18.33 o
  13   1   2      701.18      716.37     30.06 o
  14   1   2     1436.53     1410.41     46.51 o
  15   1   2      139.82      122.08     23.02 o
  16   1   2      241.38      333.37     44.94 o
 -16   2   2       92.19       62.99     26.62 o
 -15   2   2      814.21      915.51     50.61 o
 -14   2   2      280.38      368.02     27.70 o
 -13   2   2     1376.09     1336.33     42.29 o
 -12   2   2       32.27       14.62     11.12 o
 -11   2   2    11881.27    10960.29    222.68 o
 -10   2   2      119.53      134.92     17.85 o
  -9   2   2     8068.07     7013.75    131.66 o
  -8   2   2      594.04      547.60     17.11 o
  -7   2   2     7556.75     7136.03    130.62 o
  -6   2   2     1840.33     1774.34     32.59 o
  -5   2   2     5766.21     5795.78     99.77 o
  -4   2   2     3411.52     2691.01     45.92 o
  -3   2   2      126.08      154.19      9.85 o
  -2   2   2      222.53      354.37      9.77 o
  -1   2   2      190.96      433.27     21.98 o
   0   2   2    83775.94    80128.35   1607.14 o
   1   2   2     1154.68     1068.36     19.78 o
   2   2   2       83.37      174.34     12.44 o
   3   2   2       68.01      101.97      8.35 o
   4   2   2     1934.33     1798.06     41.89 o
   5   2   2     6183.44     6066.30    127.40 o
   6   2   2     3653.58     3054.98     69.32 o
   7   2   2     5711.47     6043.70    139.72 o
   8   2   2      814.59      724.14     25.49 o
   9   2   2     3490.42     4048.63     89.74 o
  10   2   2      809.29      805.19     28.97 o
  11   2   2     6194.51     6964.92    163.89 o
  12   2   2      247.16      301.82     26.75 o
  13   2   2      319.65      459.77     41.36 o
  14   2   2       52.62       23.15     15.40 o
  15   2   2      162.54      146.65     22.35 o
  16   2   2       58.23       23.31     21.01 o
 -16   3   2     2087.22     2351.45     86.40 o
 -15   3   2       18.38       -8.69     16.97 o
 -14   3   2     1164.66     1194.52     66.41 o
 -13   3   2      183.56      242.79     22.26 o
 -12   3   2     7230.35     7275.93    174.94 o
 -11   3   2      327.11      439.82     21.69 o
 -10   3   2     9927.81     9794.73    194.56 o
  -9   3   2       99.07      103.06     11.78 o
  -8   3   2    11394.31    11003.87    190.40 o
  -7   3   2      634.12      537.27     13.90 o
  -6   3   2     7074.10     8366.46    134.96 o
  -5   3   2     6300.41     5819.65     95.51 o
  -4   3   2    14957.41    15353.06    251.24 o
  -3   3   2     2131.90     2059.35     36.17 o
  -2   3   2     3802.19     5097.73    162.36 o
  -1   3   2     4717.44     4887.15     91.28 o
   0   3   2      305.28      268.89     16.51 o
   1   3   2     4259.82     4157.62    124.01 o
   2   3   2     8498.37     7869.26    148.06 o
   3   3   2     2071.97     1852.66     46.45 o
   4   3   2    17962.08    16857.70    379.42 o
   5   3   2     2555.83     3295.66    110.79 o
   6   3   2    14537.72    13199.79    272.68 o
   7   3   2      101.06       85.62     10.00 o
   8   3   2    10176.65    10527.34    243.68 o
   9   3   2      741.03      800.44     39.49 o
  10   3   2    10504.32    10418.20    260.68 o
  11   3   2      919.56      823.70     40.20 o
  12   3   2     7023.45     7440.58    223.00 o
  13   3   2       31.00       24.54     13.38 o
  14   3   2      413.04      477.37     58.16 o
  15   3   2      140.10      143.57     24.11 o
  16   3   2     2779.96     3099.76    114.27 o
 -16   4   2       35.25       55.58     25.17 o
 -15   4   2      286.98      279.89     38.87 o
 -14   4   2      220.77      210.52     31.10 o
 -13   4   2     2743.37     2735.41     99.98 o
 -12   4   2     2242.11     2109.59     64.98 o
 -11   4   2      483.04      641.98     97.33 o
 -10   4   2     1602.10     1655.04     43.50 o
  -9   4   2     2631.73     3310.32     78.11 o
  -8   4   2     2138.60     1923.40     39.89 o
  -7   4   2     4570.45     4761.14     84.33 o
  -6   4   2    28098.90    26500.21    414.63 o
  -5   4   2     5583.22     5935.74     97.11 o
  -4   4   2    22578.76    22242.02    360.40 o
  -3   4   2     2823.01     3569.10     66.13 o
  -2   4   2    10051.10    10541.90    193.18 o
  -1   4   2      390.81      683.27     35.76 o
   0   4   2    44380.69    45168.73    863.98 o
   1   4   2     1041.72     1075.77     21.90 o
   2   4   2     8080.29     7878.30    266.06 o
   3   4   2     5237.33     4727.91     85.49 o
   4   4   2    16626.18    17481.83    313.40 o
   5   4   2     7144.38     6440.53    150.64 o
   6   4   2    15189.27    17908.58    396.26 o
   7   4   2     6512.38     6086.49    132.39 o
   8   4   2     1177.22     1325.49     46.18 o
   9   4   2     6841.53     6495.52    133.89 o
  10   4   2      944.27     1070.00     52.15 o
  11   4   2     3015.73     2758.38     75.05 o
  12   4   2      350.61      313.42     44.66 o
  13   4   2     3995.72     4034.62    131.87 o
  14   4   2      877.88      797.74     47.95 o
  15   4   2     1907.55     1911.68     77.70 o
  16   4   2      103.29       52.86     23.57 o
 -16   5   2      839.56     1053.71    157.50 o
 -15   5   2      279.67      366.08     49.08 o
 -14   5   2     1052.28     1045.74     69.86 o
 -13   5   2     1487.04     1440.96     67.70 o
 -12   5   2       76.82       67.72     14.50 o
 -11   5   2     3020.34     2600.44     67.81 o
 -10   5   2     1479.42     1229.44     36.42 o
  -9   5   2     3615.60     3280.82     67.42 o
  -8   5   2      949.52     1174.63     29.98 o
  -7   5   2     8347.49     7469.79    118.59 o
  -6   5   2      245.56      267.72     11.74 o
  -5   5   2    16882.36    17675.01    278.13 o
  -4   5   2      555.50      636.23     17.22 o
  -3   5   2    12072.21    11725.26    270.60 o
  -2   5   2    11097.87    12009.38    222.88 o
  -1   5   2    29001.28    27920.54    485.37 o
   0   5   2      431.91      436.98     13.58 o
   1   5   2    25023.96    24472.73    635.98 o
   2   5   2    11523.61    11786.92    195.40 o
   3   5   2    11141.68    10097.71    246.55 o
   4   5   2     1045.90      987.74     25.15 o
   5   5   2    19101.55    18337.22    330.02 o
   6   5   2       44.02       47.53      5.95 o
   7   5   2     4578.41     4908.47    107.22 o
   8   5   2     2484.64     2352.48     58.42 o
   9   5   2      808.26     1192.79     89.98 o
  10   5   2      210.92      158.90     28.97 o
  11   5   2      563.05      602.80     57.56 o
  12   5   2      335.05      383.24     32.25 o
  13   5   2      193.19       94.22     42.91 o
  14   5   2      417.52      494.96     44.14 o
  15   5   2      572.08      690.11     62.06 o
 -15   6   2     3689.13     3945.61    196.50 o
 -14   6   2      776.95      828.28     84.12 o
 -13   6   2     4263.10     3981.69    188.98 o
 -12   6   2      157.25       78.67     18.99 o
 -11   6   2     1951.87     1809.59     60.84 o
 -10   6   2      394.17      316.73     21.43 o
  -9   6   2     1507.01     1700.35     43.36 o
  -8   6   2     4693.08     4441.17     86.57 o
  -7   6   2      191.68      226.66     14.62 o
  -6   6   2     1338.97     1409.53     31.05 o
  -5   6   2     1038.71     1514.31    123.49 o
  -4   6   2     6818.18     7721.07    167.74 o
  -3   6   2      208.69      198.52     12.52 o
  -2   6   2    21150.18    20380.45    341.25 o
  -1   6   2     3469.42     3227.04     86.43 o
   0   6   2    12228.04    12683.35    275.55 o
   1   6   2      447.99      431.17     43.95 o
   2   6   2    14228.40    13982.86    527.90 o
   3   6   2      810.06      650.83     17.74 o
   4   6   2    12238.80    10772.46    203.48 o
   5   6   2     5221.67     4723.20    100.86 o
   6   6   2     2160.40     1952.90     44.97 o
   7   6   2      722.98      729.32     23.51 o
   8   6   2     2458.79     2892.10     64.51 o
   9   6   2     2732.27     2837.61     64.71 o
  10   6   2      353.01      360.06     29.18 o
  11   6   2     1179.45     1326.12     44.27 o
  12   6   2      651.02      735.73     50.90 o
  13   6   2     1467.06     1746.66     82.35 o
  14   6   2      206.64      263.99     52.33 o
  15   6   2     1448.50     1660.47    156.98 o
 -15   7   2        5.79      -41.86     41.86 o
 -14   7   2     2348.99     2601.65    199.89 o
 -13   7   2       17.72      -38.72     39.77 o
 -12   7   2     2414.75     2353.95     93.70 o
 -11   7   2      374.66      391.29     38.75 o
 -10   7   2      959.50     1596.99    102.56 o
  -9   7   2      477.93      538.60     31.50 o
  -8   7   2     4296.66     5155.51    128.52 o
  -7   7   2      996.55     1129.09     31.71 o
  -6   7   2      366.03      189.42     46.05 o
  -5   7   2     1635.30     1490.80     45.04 o
  -4   7   2     1569.72     1870.47     62.72 o
  -3   7   2     1230.38     1663.36     55.61 o
  -1   7   2      617.14      721.27     21.21 o
   0   7   2     1211.27     1151.79     26.77 o
   1   7   2      745.28      793.21     19.83 o
   2   7   2    18163.75    16688.08    262.45 o
   3   7   2     3486.19     3170.13     62.35 o
   4   7   2     3223.15     2871.27     61.23 o
   5   7   2      930.05      924.60     28.43 o
   6   7   2     2538.65     2119.90     54.40 o
   7   7   2     2068.98     1885.38     46.44 o
   8   7   2     8740.17     8265.20    166.83 o
   9   7   2     1174.79     1077.32     33.06 o
  10   7   2     3617.02     3603.90     94.91 o
  11   7   2       54.34       28.08     12.45 o
  12   7   2     2505.74     2675.11     86.04 o
  13   7   2      117.93      133.23     29.04 o
  14   7   2     2576.25     2685.82    139.89 o
  15   7   2       17.25       28.60     31.92 o
 -15   8   2      106.78        0.00     55.47 o
 -14   8   2      150.97      142.33     68.02 o
 -13   8   2      646.43      351.63     74.30 o
 -12   8   2      122.76      182.81     38.11 o
 -11   8   2      238.07      182.65     27.11 o
 -10   8   2     1132.96     1118.86     68.16 o
  -8   8   2     8529.57     7576.06    185.24 o
  -7   8   2      350.52      219.60     37.67 o
  -6   8   2      460.36      486.47     37.86 o
  -5   8   2     3743.69     3440.58     69.10 o
  -4   8   2     7518.50     6915.39    122.94 o
  -3   8   2     3992.26     3592.84     78.91 o
  -2   8   2     2365.30     2221.34     49.20 o
  -1   8   2      593.38      742.80     24.07 o
   0   8   2     4719.08     4782.08    128.99 o
   1   8   2     1296.40     1214.92     27.08 o
   2   8   2      924.69     1165.09     55.58 o
   3   8   2      807.91      691.14     45.09 o
   4   8   2     1347.75      853.97     54.39 o
   5   8   2      473.71       37.72     16.97 o
   6   8   2     1393.55     1264.00     38.54 o
   7   8   2     1836.71     1717.68     44.91 o
   8   8   2     1897.21     1814.18    158.16 o
   9   8   2     5823.73     5801.33    124.00 o
  10   8   2      344.19      285.49     23.01 o
  11   8   2      917.68     1062.41     42.40 o
  12   8   2      101.28      103.68     17.20 o
  13   8   2     3030.73     3306.45    119.60 o
  14   8   2       28.18       12.57     24.90 o
 -14   9   2      324.27      373.61     86.86 o
 -13   9   2      523.08      476.56     56.72 o
 -12   9   2      656.58      677.39     65.38 o
 -11   9   2      148.88      192.03     24.83 o
 -10   9   2     1712.99     1529.00     60.61 o
  -9   9   2     5615.38     5067.97    146.14 o
  -8   9   2     1062.59      941.65     38.25 o
  -7   9   2     3585.11     3436.94     81.08 o
  -6   9   2      134.45      156.07     14.88 o
  -5   9   2     1990.64     1804.18     45.73 o
  -4   9   2      945.55      841.07     28.52 o
  -3   9   2     9157.90     8638.38    180.89 o
  -2   9   2     3162.52     3408.49     73.34 o
  -1   9   2     3880.20     3427.09     71.15 o
   0   9   2        3.16       -2.50      6.34 o
   1   9   2     1297.36     1543.32     80.08 o
   2   9   2     1970.25     2339.82     78.76 o
   3   9   2     5454.29     5331.73    211.99 o
   4   9   2      210.45      128.24     16.84 o
   5   9   2      268.93       96.27     44.40 o
   6   9   2      194.33      206.89     17.80 o
   7   9   2      878.13      641.96     94.08 o
   8   9   2      256.94      306.95     20.21 o
   9   9   2     1704.78     1700.74    117.09 o
  10   9   2      217.75       90.48     17.01 o
  11   9   2      121.24       90.94     18.13 o
  12   9   2      164.22      168.73     21.24 o
  13   9   2      451.66      593.17     50.61 o
  14   9   2      116.03      114.90     32.57 o
 -14  10   2       16.28      -50.23     50.23 o
 -13  10   2     2448.94     2465.73    130.32 o
 -12  10   2      380.14      512.36    105.18 o
 -11  10   2     2491.15     2352.53     91.68 o
 -10  10   2      676.65      617.15     41.84 o
  -9  10   2     2302.45     2381.82    125.16 o
  -8  10   2     1885.51     1919.42     54.84 o
  -7  10   2     3232.73     3428.37     94.41 o
  -6  10   2       94.24       94.27     14.13 o
  -5  10   2      492.82      516.34     26.22 o
  -4  10   2     1477.24     1304.11     41.09 o
  -2  10   2       46.50       29.23      9.75 o
  -1  10   2      542.00      932.00     37.08 o
   0  10   2        3.11       -6.21      6.21 o
   1  10   2     2296.02     2215.74     44.68 o
   2  10   2      255.34      302.69     14.93 o
   3  10   2     3687.80     3314.84     70.85 o
   4  10   2      650.28      556.07     49.61 o
   5  10   2       65.44       13.14      9.55 o
   6  10   2       27.81       -3.29     10.30 o
   7  10   2     4064.32     4103.40    100.34 o
   8  10   2      844.76      729.68     45.12 o
   9  10   2     3212.77     3112.29     75.85 o
  10  10   2      600.34      636.18     36.82 o
  11  10   2      839.90      693.04     37.75 o
  12  10   2       49.28       23.34     16.41 o
  13  10   2      613.34      489.95     51.33 o
 -13  11   2      189.39      276.96     52.04 o
 -12  11   2      585.60      486.30     48.42 o
 -11  11   2      109.69       71.76     22.30 o
 -10  11   2      358.81      277.74     27.94 o
  -9  11   2      174.65      256.16     27.83 o
  -8  11   2     1447.18     1630.45     84.53 o
  -7  11   2       63.30       75.29     16.15 o
  -6  11   2     1429.72     1239.10     49.38 o
  -5  11   2      775.41     1021.81     61.86 o
  -4  11   2       63.52       40.76     12.71 o
  -3  11   2     2055.69     1995.48     51.30 o
  -2  11   2      419.61      136.05     37.67 o
  -1  11   2      258.91      340.45     20.01 o
   0  11   2        8.44       14.41      9.37 o
   1  11   2       34.63       32.75     10.03 o
   2  11   2     3150.54     3024.26     61.42 o
   3  11   2      741.77      533.82     45.19 o
   4  11   2      479.70      457.96     25.15 o
   5  11   2     2021.46     1952.85     55.20 o
   6  11   2     1635.20     1476.51     48.08 o
   7  11   2      122.90      155.70     20.00 o
   8  11   2     4954.88     4498.83    102.47 o
   9  11   2       23.37       -7.68     12.46 o
  10  11   2     1083.27     1075.78     49.95 o
  11  11   2      455.84      519.04     36.34 o
  12  11   2      385.65      354.74     34.32 o
  13  11   2      246.79      242.67     31.68 o
 -12  12   2      373.51      384.94     44.69 o
 -11  12   2      146.38      133.62     30.83 o
 -10  12   2      131.06      119.72     23.88 o
  -9  12   2        5.30       14.15     17.22 o
  -8  12   2     2299.25     2220.50     69.93 o
  -7  12   2       99.90       32.27     16.79 o
  -6  12   2      841.83      919.22     42.14 o
  -5  12   2       69.52       61.11     16.15 o
  -4  12   2     1081.48     1010.87     46.87 o
  -3  12   2      305.99      347.00     24.52 o
  -2  12   2     5610.37     5388.13    114.33 o
  -1  12   2      200.73      188.31     17.66 o
   0  12   2     1045.22     1016.79     32.26 o
   1  12   2      956.31      924.50     32.77 o
   2  12   2     3335.20     3422.92    133.55 o
   3  12   2      636.19      695.63     32.26 o
   4  12   2     1590.04     1501.86     47.29 o
   5  12   2       29.86        0.46     11.40 o
   6  12   2      140.85       72.90     15.99 o
   7  12   2      248.48      181.70     21.37 o
   8  12   2      305.63       41.82     15.13 o
   9  12   2        8.82        1.09     13.59 o
  10  12   2       97.07       73.61     20.46 o
  11  12   2       23.86        7.02     18.74 o
  12  12   2     1113.37     1379.05     87.54 o
 -12  13   2     1851.79     1959.61    106.81 o
 -11  13   2      620.31      613.05     53.76 o
 -10  13   2      129.32       44.96     24.50 o
  -9  13   2       15.78      -10.87     21.02 o
  -8  13   2      719.66      635.17     52.11 o
  -7  13   2       62.26       26.46     18.25 o
  -6  13   2      448.00      364.64     29.77 o
  -5  13   2      384.19      422.15     27.67 o
  -4  13   2      395.11      363.95     29.28 o
  -3  13   2     1845.57     1831.21     56.15 o
  -2  13   2      640.18      704.76     32.38 o
  -1  13   2     6875.38     6847.35    129.91 o
   0  13   2        0.64      -11.37     11.37 o
   1  13   2     7363.52     7240.84    153.86 o
   2  13   2      563.26      622.22     32.66 o
   3  13   2     2489.76     2426.62     65.27 o
   4  13   2     1936.80     1796.51     64.31 o
   5  13   2       60.64        8.02     16.27 o
   6  13   2      535.23      536.13     37.12 o
   7  13   2       18.00        9.61     15.85 o
   8  13   2     1519.56     1415.82     52.51 o
   9  13   2       24.99       25.49     23.06 o
  10  13   2      522.22      574.83     49.38 o
  11  13   2     1164.41     1129.64     95.81 o
 -11  14   2      399.77      289.70     42.00 o
 -10  14   2      355.75      297.47     44.13 o
  -9  14   2      271.87      110.16     30.02 o
  -8  14   2     3067.31     3017.89     98.58 o
  -7  14   2      850.68      644.77     38.75 o
  -6  14   2      190.62      165.15     21.59 o
  -5  14   2      144.59       65.54     17.04 o
  -4  14   2      404.83      448.22     32.27 o
  -3  14   2      825.95      558.76     53.57 o
  -2  14   2      447.39      436.29     26.18 o
  -1  14   2      606.74      550.33     27.50 o
   0  14   2        4.08      -12.86     12.86 o
   1  14   2     1550.44     1453.07     47.99 o
   2  14   2       75.91       63.99     15.47 o
   3  14   2     4012.48     3669.20     88.25 o
   4  14   2       95.02       81.97     20.46 o
   5  14   2     1104.97     1170.56     58.61 o
   6  14   2      722.73      790.85     51.90 o
   7  14   2     2624.82     2711.33    106.85 o
   8  14   2      410.61       53.43     27.94 o
   9  14   2     1160.57     1298.16    116.76 o
  10  14   2       54.81        4.78     23.52 o
 -10  15   2      103.45      -11.28     34.45 o
  -9  15   2     3787.17     3977.63    156.62 o
  -8  15   2      377.97      179.98     28.21 o
  -7  15   2     1963.94     1973.29     64.59 o
  -6  15   2      122.41       28.15     19.25 o
  -5  15   2      504.35      463.72     33.52 o
  -4  15   2      448.59      388.66     29.60 o
  -3  15   2     3350.01     3096.74     74.42 o
  -2  15   2       12.03      -13.71     13.71 o
  -1  15   2     1453.51     1388.96     43.54 o
   0  15   2      406.44      462.93     30.70 o
   1  15   2      763.40      841.66     40.03 o
   2  15   2       64.30       57.65     17.51 o
   3  15   2      826.74      670.24     62.16 o
   4  15   2      763.03      712.27     47.44 o
   5  15   2      798.65      805.41     54.00 o
   6  15   2      928.96     1096.86     72.07 o
   7  15   2      577.26      545.78     61.11 o
   8  15   2     1334.46     1373.29     90.58 o
   9  15   2      482.21       79.90     43.65 o
  -8  16   2     2668.01     2431.75     82.25 o
  -7  16   2       57.86       28.42     23.63 o
  -6  16   2     1983.61     1773.72     68.40 o
  -5  16   2      209.88      169.46     26.44 o
  -4  16   2     1015.14      984.55     44.62 o
  -3  16   2      502.87      439.53     28.65 o
  -2  16   2     1607.79     1397.39     47.15 o
  -1  16   2      164.23      155.26     25.19 o
   0  16   2      955.81      889.46     43.61 o
   1  16   2     1088.35     1113.77     49.44 o
   2  16   2      339.88      224.29     27.14 o
   3  16   2      877.12      982.08     48.81 o
   4  16   2      206.34      111.06     28.40 o
   5  16   2       63.83       36.02     26.27 o
   6  16   2      336.48      149.53     52.32 o
   7  16   2       67.29       85.34     53.37 o
   8  16   2      362.58       73.75     53.15 o
  -7  17   2       63.54       -7.26     28.69 o
  -6  17   2      128.92       75.22     24.63 o
  -5  17   2      668.38      672.90     41.27 o
  -4  17   2      309.09      146.78     21.46 o
  -3  17   2      535.62      496.54     33.99 o
  -2  17   2     1966.06     2036.38     70.58 o
  -1  17   2      107.76       52.10     20.63 o
   0  17   2     1230.43     1251.19     64.37 o
   1  17   2       81.18       53.36     20.43 o
   2  17   2     2734.09     2679.12     89.21 o
   3  17   2       88.80       20.53     26.77 o
   4  17   2     1827.00     1862.29    100.80 o
   5  17   2       85.81        8.02     38.59 o
   6  17   2      364.89      233.56     58.30 o
  -4  18   2      577.47      511.84     38.43 o
  -3  18   2      950.73      760.34     43.16 o
  -2  18   2      762.28      727.52     46.33 o
  -1  18   2     1612.30     1456.31     65.49 o
   0  18   2      796.23      638.61     47.47 o
   1  18   2     1025.92      988.75     52.17 o
   2  18   2      401.50      327.60     36.99 o
   3  18   2     2871.35     2462.03    198.42 o
   4  18   2      706.80      602.77     73.29 o
  -4 -18   3       48.12       15.57     21.09 o
  -3 -18   3      178.47      131.01     24.37 o
  -2 -18   3      242.84      205.90     31.75 o
  -1 -18   3      576.01      474.35     37.62 o
   0 -18   3      170.54      160.53     27.48 o
   1 -18   3     1782.40     1570.72     66.12 o
   2 -18   3       37.92       38.62     20.83 o
   3 -18   3     1174.23      998.27     66.51 o
   4 -18   3      337.87      242.54     29.15 o
  -6 -17   3      130.14      116.65     28.90 o
  -5 -17   3     1577.27     1561.37     78.11 o
  -4 -17   3      157.59      137.84     23.84 o
  -3 -17   3      707.51      620.92     73.97 o
  -2 -17   3      141.98      156.82     31.85 o
  -1 -17   3      357.09      450.76     36.55 o
   0 -17   3       16.86       -7.97     16.57 o
   1 -17   3      831.71      812.34     53.21 o
   2 -17   3      471.55      423.96     31.54 o
   3 -17   3       95.89       93.23     20.94 o
   4 -17   3      250.73      210.22     27.21 o
   5 -17   3      248.96      139.18     22.38 o
   6 -17   3      430.54      379.87     37.14 o
   7 -17   3      414.97      288.71     42.30 o
  -8 -16   3     1875.73     1628.59     76.53 o
  -7 -16   3       48.67       53.80     26.14 o
  -6 -16   3      650.11      693.71     53.22 o
  -5 -16   3      114.26      121.18     23.37 o
  -4 -16   3     1665.60     1427.54     52.80 o
  -3 -16   3       89.73       41.03     18.99 o
  -2 -16   3     1437.97     1376.93     56.95 o
  -1 -16   3     5619.54     4865.20    129.52 o
   0 -16   3       21.24       -8.88     16.12 o
   1 -16   3     1816.98     2371.18     72.96 o
   2 -16   3      732.27      686.72     36.28 o
   3 -16   3      179.30      203.24     23.08 o
   4 -16   3      216.52      193.61     22.50 o
   5 -16   3      163.81      123.90     22.99 o
   6 -16   3      221.54      135.78     27.22 o
   7 -16   3        6.39       51.27     25.18 o
   8 -16   3      552.73      480.14     54.07 o
  -9 -15   3      405.89      427.32     43.77 o
  -8 -15   3      118.08      122.07     26.54 o
  -7 -15   3      566.78      404.81     49.90 o
  -6 -15   3      330.96      313.54     42.08 o
  -5 -15   3       69.76       66.29     17.83 o
  -4 -15   3     2317.63     2240.07     71.65 o
  -3 -15   3      228.39      179.77     24.89 o
  -2 -15   3     2424.42     2823.44     84.94 o
  -1 -15   3     2278.55     2031.35     69.28 o
   0 -15   3     3576.64     3603.04     87.18 o
   1 -15   3      402.39      546.86     47.89 o
   2 -15   3     3625.72     3516.95     85.85 o
   3 -15   3       55.37       27.89     15.27 o
   4 -15   3     2610.74     2617.05     70.57 o
   5 -15   3      208.34      160.89     24.42 o
   6 -15   3     1977.85     1753.43     67.77 o
   7 -15   3     2297.85     2102.35     85.69 o
   8 -15   3      825.50      733.92     59.65 o
   9 -15   3      120.56       71.94     35.34 o
 -10 -14   3      163.87      130.11     28.74 o
  -9 -14   3       75.45       48.43     23.57 o
  -8 -14   3     1904.35     2025.01    127.47 o
  -7 -14   3      214.85      214.44     27.42 o
  -6 -14   3      928.48     1068.66     60.27 o
  -5 -14   3     1002.58     1071.61     46.66 o
  -4 -14   3     2392.85     2091.58     67.06 o
  -3 -14   3     3071.56     3502.86     97.13 o
  -2 -14   3     3031.40     2666.64     79.65 o
  -1 -14   3      175.63      202.56     19.58 o
   0 -14   3     1158.87     1221.64     42.87 o
   1 -14   3      459.45      545.36     31.61 o
   2 -14   3      455.62     1136.71     79.55 o
   3 -14   3     4597.82     4448.64    101.50 o
   4 -14   3      311.64      351.21     43.62 o
   5 -14   3     1450.11     1363.50     52.65 o
   6 -14   3      577.48      537.65     37.77 o
   7 -14   3     1217.74     1204.88     68.50 o
   8 -14   3      269.69      284.47     88.26 o
   9 -14   3      481.55      423.67     44.62 o
  10 -14   3       29.09       -8.09     25.44 o
  11 -14   3       64.57       39.91     42.91 o
 -11 -13   3      343.89      270.59     44.21 o
 -10 -13   3      179.88      175.23     28.73 o
  -9 -13   3     2429.61     2239.09     83.47 o
  -8 -13   3       57.06       38.67     21.39 o
  -7 -13   3     3407.63     3212.91    103.59 o
  -6 -13   3        2.00       26.47     18.37 o
  -5 -13   3     1801.65     1503.20     48.37 o
  -4 -13   3      452.72      446.85     29.83 o
  -3 -13   3     2209.70     2691.06     78.23 o
  -2 -13   3     1100.53     1047.11     36.54 o
  -1 -13   3     4914.04     4563.91     97.30 o
   0 -13   3      115.42      104.69     15.89 o
   1 -13   3      642.31     1798.13     92.05 o
   2 -13   3     1410.90     1369.51     42.63 o
   3 -13   3     3361.13     3361.24     80.30 o
   4 -13   3     1039.71     1028.08     45.60 o
   5 -13   3      317.58      324.01     27.77 o
   6 -13   3        1.15      -10.80     15.70 o
   7 -13   3      534.99     1191.99    105.70 o
   8 -13   3      148.05      134.77     30.53 o
   9 -13   3      417.57      358.92     99.94 o
  10 -13   3      446.78      422.38     43.14 o
  11 -13   3      199.92      227.68     39.60 o
 -12 -12   3      706.83      768.13     62.63 o
 -11 -12   3      251.75      189.95     25.98 o
 -10 -12   3       45.12       34.71     18.45 o
  -9 -12   3      459.50      478.42     34.86 o
  -8 -12   3     1339.21     1333.58     60.68 o
  -7 -12   3      287.84      307.00     60.83 o
  -6 -12   3      887.50      814.84     48.94 o
  -5 -12   3     2206.58     2430.56     74.31 o
  -4 -12   3      906.91     1255.69     45.99 o
  -3 -12   3     2614.99     3261.08     80.91 o
  -2 -12   3     6954.17     6383.24    126.85 o
  -1 -12   3     2889.03     3047.28     69.25 o
   0 -12   3     1380.51     1537.58     43.15 o
   1 -12   3     2398.66     2598.13     61.69 o
   2 -12   3     1049.36     2597.74    101.91 o
   3 -12   3     5111.76     4842.19    111.78 o
   4 -12   3     2595.14     2378.70     69.28 o
   5 -12   3     3362.12     3230.69     86.80 o
   6 -12   3      266.04      256.19     22.41 o
   7 -12   3     2064.94     1804.05     80.64 o
   8 -12   3     1224.86     1333.10     68.85 o
   9 -12   3     1471.21     1337.00     68.26 o
  10 -12   3      225.83      213.87     55.84 o
  11 -12   3     1603.07     1274.85     93.05 o
  12 -12   3     2015.26     1919.50    111.25 o
 -13 -11   3      446.82      557.33     50.73 o
 -12 -11   3      249.82      279.03     28.54 o
 -11 -11   3      211.77      292.47     28.09 o
 -10 -11   3      610.30     1378.27    121.40 o
  -9 -11   3     1157.69     1209.48     54.65 o
  -8 -11   3     2113.06     3930.58    185.62 o
  -7 -11   3      242.96      233.06     24.82 o
  -6 -11   3      610.33     1654.55    131.86 o
  -5 -11   3      159.11      108.04     14.30 o
  -4 -11   3     5410.61     6324.29    150.22 o
  -3 -11   3      136.65      216.17     19.34 o
  -2 -11   3     5450.48     6721.56    131.65 o
  -1 -11   3        2.19        4.79      9.04 o
   0 -11   3     2523.49     2666.51     61.13 o
   1 -11   3        2.22       -1.78      9.29 o
   2 -11   3     8527.63     8526.08    169.27 o
   3 -11   3     1012.46      927.47     37.19 o
   4 -11   3     8770.36     8234.82    188.24 o
   5 -11   3       47.28       52.19     13.91 o
   6 -11   3     4743.56     4269.71     98.45 o
   7 -11   3      254.20      265.93     31.60 o
   8 -11   3    10894.61     9483.61    299.01 o
   9 -11   3      314.89      368.03     37.08 o
  10 -11   3     4141.28     3700.41    131.86 o
  11 -11   3      756.40      758.39     70.63 o
  12 -11   3      990.25     1208.53    103.61 o
  13 -11   3      671.43      587.10    105.70 o
 -13 -10   3      273.04      303.14     35.29 o
 -12 -10   3     2035.30     2112.64     76.27 o
 -11 -10   3      500.84      445.67     39.92 o
 -10 -10   3     3713.59     3637.83     95.10 o
  -9 -10   3      923.67     2150.60    155.93 o
  -8 -10   3     8409.28     8104.23    182.24 o
  -7 -10   3      639.10     1659.78    126.63 o
  -6 -10   3     4008.61     3703.74     85.12 o
  -5 -10   3      655.86     1379.99     56.31 o
  -4 -10   3     1724.77     1780.25     41.73 o
  -3 -10   3      328.24      818.58     53.23 o
  -2 -10   3     4191.64     3539.33     68.43 o
  -1 -10   3     1508.86     2398.81     57.01 o
   0 -10   3        9.93        9.32      8.69 o
   1 -10   3     4027.76     3963.94     82.61 o
   2 -10   3      601.10     1588.40     67.56 o
   3 -10   3     2229.11     1950.05     56.26 o
   4 -10   3     1513.69     1659.81     50.65 o
   5 -10   3     3825.04     3381.54     79.71 o
   6 -10   3      563.39     1526.98     86.85 o
   7 -10   3     4486.78     4320.31    107.23 o
   8 -10   3     2505.12     3785.14    132.63 o
   9 -10   3     7177.05     6553.31    211.39 o
  10 -10   3      518.57     1223.38     86.86 o
  11 -10   3     2850.94     2741.06    237.56 o
  12 -10   3      905.54      951.49    241.75 o
  13 -10   3     1410.68     1356.29    140.23 o
 -14  -9   3       58.66       83.13     29.77 o
 -13  -9   3     3829.54     4227.76    128.16 o
 -12  -9   3      472.27      558.34     35.95 o
 -11  -9   3     2887.27     3009.68     81.68 o
 -10  -9   3      406.30      396.91     80.89 o
  -9  -9   3     6919.07     6562.34    150.75 o
  -8  -9   3      810.34      765.46     35.42 o
  -7  -9   3    10123.36     9603.50    208.99 o
  -6  -9   3      231.91      353.43     53.74 o
  -5  -9   3     9304.31     8593.82    161.08 o
  -4  -9   3      864.59      884.14     24.42 o
  -3  -9   3     3963.30     3715.31     72.26 o
  -2  -9   3     1671.23     1588.03     36.29 o
  -1  -9   3     4275.25     4174.29     77.76 o
   0  -9   3     3306.77     3964.22     74.56 o
   1  -9   3      685.37     1829.55     56.92 o
   2  -9   3      494.50      861.69     31.82 o
   3  -9   3     1119.96     1925.94     54.50 o
   4  -9   3      433.29      599.19     34.32 o
   5  -9   3     1239.86     3333.38    116.41 o
   6  -9   3     1786.12     1606.07     45.16 o
   7  -9   3     3601.83     5453.43    140.94 o
   8  -9   3      292.23      289.87     25.31 o
   9  -9   3     1136.22     2526.40    109.78 o
  10  -9   3     2450.77     2352.27    114.87 o
  11  -9   3     2123.67     2322.51    113.96 o
  12  -9   3      860.94     1005.71    122.44 o
  13  -9   3     3631.49     3726.66    254.30 o
  14  -9   3       10.57        4.19     47.09 o
 -14  -8   3      193.73      277.41     39.58 o
 -13  -8   3      438.17      479.36     38.78 o
 -12  -8   3     1190.88     1329.76     50.69 o
 -11  -8   3      126.96      176.50     21.10 o
 -10  -8   3     1408.12     1358.03     45.76 o
  -9  -8   3      186.32      214.52     19.71 o
  -8  -8   3     1280.37     1269.77     42.23 o
  -7  -8   3     1790.34     1977.55     51.31 o
  -6  -8   3     3348.81     3005.90     69.58 o
  -5  -8   3     6809.74     6408.83    115.46 o
  -4  -8   3     5823.00     5741.58     98.92 o
  -3  -8   3    17382.03    20093.53    355.13 o
  -2  -8   3     2008.77     1894.04     41.62 o
  -1  -8   3     9618.70    11354.02    190.93 o
   0  -8   3     1567.45     1856.49     39.62 o
   1  -8   3    10963.67    12127.36    209.55 o
   2  -8   3      334.67      823.76     28.05 o
   3  -8   3    19696.78    20966.74    397.40 o
   4  -8   3     1428.50     2601.37     76.23 o
   5  -8   3     2246.16     3466.73     90.54 o
   6  -8   3      615.34     1239.72     41.02 o
   7  -8   3     3340.57     2863.54     66.06 o
   8  -8   3      731.93      925.62     34.69 o
   9  -8   3      584.75      635.89     41.96 o
  10  -8   3      829.03      858.77     44.75 o
  11  -8   3       74.82      135.61     28.67 o
  12  -8   3     1515.11     1681.76    140.23 o
  13  -8   3      148.26      141.28     54.42 o
  14  -8   3     1201.36     1498.62    139.19 o
 -15  -7   3      519.83      581.57     43.39 o
 -14  -7   3      148.83      164.35     24.83 o
 -13  -7   3      278.08      298.74     30.35 o
 -12  -7   3       70.79       99.13     17.18 o
 -11  -7   3      107.06      105.71     17.46 o
 -10  -7   3       64.69      118.76     16.38 o
  -9  -7   3      345.28      377.33     24.78 o
  -8  -7   3      402.73      489.68     25.44 o
  -7  -7   3      142.58      131.99     13.66 o
  -6  -7   3     4475.18     5275.50    109.96 o
  -5  -7   3      439.74      414.65     14.32 o
  -4  -7   3    14052.32    15672.94    251.76 o
  -3  -7   3      149.23      473.65     29.83 o
  -2  -7   3    15220.78    18267.31    313.90 o
  -1  -7   3      661.39     1165.46     28.52 o
   0  -7   3    16738.92    20176.93    350.55 o
   1  -7   3     1850.79     2023.23     72.50 o
   2  -7   3    20018.29    21582.54    406.31 o
   3  -7   3     1152.26     1093.29     30.43 o
   4  -7   3    16428.12    17364.07    324.89 o
   5  -7   3       72.91      151.70     12.28 o
   6  -7   3     8167.93     7709.92    151.08 o
   7  -7   3       37.83       29.95      8.65 o
   8  -7   3     1341.38     1199.89     35.59 o
   9  -7   3      177.32      214.92     22.02 o
  10  -7   3      253.90      345.61     27.68 o
  11  -7   3      248.28      248.37     26.54 o
  12  -7   3      527.62      602.98     54.22 o
  13  -7   3       49.74      104.65     34.78 o
  14  -7   3      457.88      560.97     54.53 o
  15  -7   3      555.90      708.31     76.59 o
 -15  -6   3       79.06       74.31     21.63 o
 -14  -6   3     1502.15     1517.10     61.87 o
 -13  -6   3        8.35      -13.42     13.42 o
 -12  -6   3     1986.37     2118.94     65.27 o
 -11  -6   3      152.87      313.42     24.12 o
 -10  -6   3     4013.64     3966.31    102.24 o
  -9  -6   3      748.74      699.09     39.67 o
  -8  -6   3     6681.37     6937.80    152.68 o
  -7  -6   3     1316.08     1451.76     38.95 o
  -6  -6   3     6090.43     6743.74    126.84 o
  -5  -6   3     7273.24     8938.44    146.36 o
  -4  -6   3    11066.99    11805.30    190.45 o
  -3  -6   3    14598.37    17579.51    279.95 o
  -2  -6   3     9661.77    10364.30    185.72 o
  -1  -6   3    19581.60    22784.85    386.70 o
   0  -6   3       78.33      119.29      8.71 o
   1  -6   3    18751.57    21789.18    408.58 o
   2  -6   3     4555.20     6729.41    147.27 o
   3  -6   3    17103.95    18757.59    330.76 o
   4  -6   3     6445.50     8269.59    160.73 o
   5  -6   3    14891.97    14292.17    256.55 o
   6  -6   3     5741.25     6318.88    125.41 o
   7  -6   3     2104.75     2049.81     46.74 o
   8  -6   3     7397.22     7563.81    174.03 o
   9  -6   3      115.12      235.05     22.46 o
  10  -6   3     3217.54     3458.71     99.03 o
  11  -6   3     1036.61     1045.05     52.31 o
  12  -6   3     1891.55     2056.20     81.41 o
  13  -6   3       12.52       14.75     23.22 o
  14  -6   3      722.78      977.68     62.74 o
  15  -6   3       13.04        6.00     23.20 o
 -15  -5   3      496.83      679.62     48.01 o
 -14  -5   3       95.79      109.53     22.05 o
 -13  -5   3     1050.82     1164.09     45.51 o
 -12  -5   3     1370.05     1439.21     46.72 o
 -11  -5   3     5892.41     6042.31    137.46 o
 -10  -5   3      490.51      752.34     32.91 o
  -9  -5   3     1043.96     1392.69     47.39 o
  -8  -5   3      661.05      662.90     25.28 o
  -7  -5   3     4235.99     4585.33     95.44 o
  -6  -5   3      722.83      815.19     22.83 o
  -5  -5   3     5880.67     5530.04     97.71 o
  -4  -5   3     4380.69     5091.45     85.68 o
  -3  -5   3     1695.44     1901.87     39.25 o
  -2  -5   3      132.03      320.40     14.43 o
  -1  -5   3      317.57      834.16     20.82 o
   0  -5   3       11.83       59.76      6.07 o
   1  -5   3     1964.68     1903.34     50.41 o
   2  -5   3      708.83      709.95     21.99 o
   3  -5   3     1196.85     1563.77     34.89 o
   4  -5   3     3260.00     4259.64     99.04 o
   5  -5   3     2553.52     3293.10     79.38 o
   6  -5   3      717.52      806.96     20.08 o
   7  -5   3     5473.49     5520.06    117.71 o
   8  -5   3      196.61      289.86     18.34 o
   9  -5   3     3750.60     3270.37     81.95 o
  10  -5   3     2100.34     1987.49     61.87 o
  11  -5   3     5561.05     5936.77    182.49 o
  12  -5   3     1668.74     1799.50     72.57 o
  13  -5   3     1405.16     1511.70     60.04 o
  14  -5   3       44.77       56.23     18.03 o
  15  -5   3     1066.78     1263.45    106.88 o
 -16  -4   3      440.75      604.54     42.71 o
 -15  -4   3      371.46      427.43     32.34 o
 -14  -4   3      178.56      251.25     23.45 o
 -13  -4   3       82.47       98.46     15.35 o
 -12  -4   3      785.96     1034.39     42.72 o
 -11  -4   3       78.73      102.62     13.52 o
 -10  -4   3     1431.57     1893.79     49.27 o
  -9  -4   3      238.35      280.30     17.83 o
  -8  -4   3      354.63      691.85     23.01 o
  -7  -4   3       61.42      102.60      9.68 o
  -6  -4   3       94.86      191.92     10.83 o
  -5  -4   3    13775.66    15533.04    276.28 o
  -4  -4   3     2776.66     3504.88     89.24 o
  -3  -4   3      179.43      358.67     15.02 o
  -2  -4   3     2982.67     3491.85     60.04 o
  -1  -4   3     3309.13     4056.93     74.48 o
   0  -4   3      122.72      183.61     12.13 o
   1  -4   3     3387.97     4031.44     80.57 o
   2  -4   3     2264.44     2869.25     58.84 o
   3  -4   3     1086.82      968.68     24.18 o
   4  -4   3     5917.72     5624.61    109.57 o
   5  -4   3    16144.70    16755.46    291.01 o
   6  -4   3      654.66      555.27     19.31 o
   7  -4   3      294.06      305.23     17.04 o
   8  -4   3     1801.88     1611.00     44.09 o
   9  -4   3      117.97      162.06     13.56 o
  10  -4   3     3870.62     3677.66    105.86 o
  11  -4   3       84.48       51.11     16.38 o
  12  -4   3     2102.91     2043.03     70.25 o
  13  -4   3       56.53       69.12     17.32 o
  14  -4   3      536.65      600.19     39.72 o
  15  -4   3      102.04      151.52     27.19 o
  16  -4   3     1566.37     1674.49     86.60 o
 -16  -3   3      188.23      218.40     28.36 o
 -15  -3   3      330.71      286.71     30.00 o
 -14  -3   3      664.34      623.13     36.49 o
 -13  -3   3     2324.20     2230.41     55.01 o
 -12  -3   3     1032.42     1093.78     41.20 o
 -11  -3   3      514.04      622.98     28.22 o
 -10  -3   3     1473.31     1577.57     43.03 o
  -9  -3   3     1765.67     1470.87     39.40 o
  -8  -3   3      170.89      278.18     14.88 o
  -7  -3   3     2668.68     2400.98     50.85 o
  -6  -3   3    14804.96    16279.61    277.10 o
  -5  -3   3      365.26      341.25     12.60 o
  -4  -3   3     2975.71     3388.61     61.12 o
  -3  -3   3     4140.30     5575.95    120.29 o
  -2  -3   3    12172.87    15205.37    239.61 o
  -1  -3   3     6131.20     7128.44    110.85 o
   0  -3   3      617.15      764.12     18.01 o
   1  -3   3     4598.00     5891.59    119.51 o
   2  -3   3     9908.93    13474.21    235.78 o
   3  -3   3     7104.44     7713.08    169.87 o
   4  -3   3      447.84     1406.84     49.89 o
   5  -3   3      140.41      212.90     12.36 o
   6  -3   3    20297.10    19902.71    430.18 o
   7  -3   3      680.22     1106.44     31.20 o
   8  -3   3      580.42      527.18     29.53 o
   9  -3   3      231.47      514.06     25.69 o
  10  -3   3     1944.17     1904.73     62.17 o
  11  -3   3      216.84      296.02     23.84 o
  12  -3   3     1055.67     1039.64     38.78 o
  13  -3   3      612.18      847.45     35.60 o
  14  -3   3      883.99      940.76     46.89 o
  15  -3   3       60.90       92.50     24.03 o
  16  -3   3      230.33      311.41     32.79 o
 -16  -2   3     1586.66     1737.60     98.11 o
 -15  -2   3      132.20      147.07     24.61 o
 -14  -2   3     1348.12     1348.90     47.07 o
 -13  -2   3       89.99      115.52     15.57 o
 -12  -2   3     5894.52     5725.62    122.27 o
 -11  -2   3      727.51      842.38     30.68 o
 -10  -2   3    11105.18    10163.97    204.29 o
  -9  -2   3       82.75       93.86     10.09 o
  -8  -2   3     4146.98     3865.69     76.78 o
  -7  -2   3      560.00      725.54     21.01 o
  -6  -2   3     3765.82     3383.45     62.66 o
  -5  -2   3     1780.34     1665.51     31.43 o
  -4  -2   3     2938.24     2359.99     41.92 o
  -3  -2   3    29700.55    30455.38    610.16 o
  -2  -2   3      776.84     1238.86     33.14 o
  -1  -2   3    22753.94    28399.04    460.75 o
   0  -2   3      196.77      268.43      8.78 o
   1  -2   3    28257.56    33965.36    662.49 o
   2  -2   3     2744.49     2521.97     59.42 o
   3  -2   3    20070.04    24027.65    645.10 o
   4  -2   3      513.90      824.61     33.29 o
   5  -2   3      228.41      525.23     24.17 o
   6  -2   3     1664.54     2028.63     52.82 o
   7  -2   3     1788.36     1564.12     41.63 o
   8  -2   3     2132.63     2480.63     56.75 o
   9  -2   3       16.95        9.01      8.18 o
  10  -2   3     5534.79     6652.75    160.50 o
  11  -2   3      649.52      696.14     28.63 o
  12  -2   3     5058.48     5349.51    125.32 o
  13  -2   3      431.23      498.82     32.98 o
  14  -2   3     1682.40     1688.24     63.18 o
  15  -2   3      413.07      530.28     36.74 o
  16  -2   3     2097.12     2252.14     80.14 o
 -16  -1   3      789.65      906.55     56.99 o
 -15  -1   3      167.89      233.11     31.55 o
 -14  -1   3      838.14      907.46     38.87 o
 -13  -1   3       74.86       55.53     14.35 o
 -12  -1   3       14.22        0.52     16.14 o
 -11  -1   3     3892.61     4043.02     96.30 o
 -10  -1   3        6.85       -7.78      7.78 o
  -9  -1   3       14.87       -0.40      5.89 o
  -8  -1   3      111.65      117.95      9.03 o
  -7  -1   3      129.53      116.52      9.18 o
  -6  -1   3    14969.42    14226.11    242.68 o
  -5  -1   3      764.03      698.63     15.47 o
  -4  -1   3     2380.36     1855.06     33.72 o
  -3  -1   3     8251.61     8874.93    157.73 o
  -2  -1   3        9.95       11.12      3.83 o
  -1  -1   3      621.44      514.29     13.88 o
   0  -1   3     1896.20     2210.72     58.74 o
   1  -1   3      162.56      230.13      7.68 o
   2  -1   3       11.30        4.59      3.85 o
   3  -1   3     9184.48     9769.39    214.21 o
   4  -1   3      694.94      954.87     29.65 o
   5  -1   3      625.90      608.16     18.91 o
   6  -1   3    11124.07    12145.06    227.57 o
   7  -1   3      321.48      280.55     11.23 o
   8  -1   3       20.86       21.97      7.20 o
   9  -1   3      101.30       84.58      9.66 o
  10  -1   3        9.07       -1.93      6.87 o
  11  -1   3     5427.50     5398.69    123.67 o
  12  -1   3       11.69      -11.20     11.20 o
  13  -1   3      331.92      406.66     28.93 o
  14  -1   3      128.35      197.26     20.56 o
  15  -1   3     1230.57     1308.51     54.04 o
  16  -1   3      213.78      266.61     29.22 o
 -16   0   3     1426.70     1556.60     77.25 o
 -15   0   3     2103.63     2172.20     66.64 o
 -14   0   3     1180.29     1120.70     40.75 o
 -13   0   3     1137.49     1150.36     41.57 o
 -12   0   3      162.45      230.58     19.10 o
 -11   0   3      169.27      147.39     17.80 o
 -10   0   3     4223.35     3733.51     80.75 o
  -9   0   3     1015.07      815.23     23.67 o
  -8   0   3       23.15       28.28      6.28 o
  -7   0   3     2366.61     2362.94     41.79 o
  -6   0   3     2485.79     3045.26     51.10 o
  -5   0   3    18516.05    17819.17    283.10 o
  -4   0   3      127.10      124.32      7.19 o
  -3   0   3     6932.67     6435.98    103.58 o
  -2   0   3      455.13      474.89     10.67 o
  -1   0   3    63369.42    63027.05   1432.97 o
   0   0   3        4.70        4.14      2.42 o
   1   0   3    64142.86    61637.13   1125.39 o
   2   0   3      708.67      588.19     13.81 o
   3   0   3     5222.05     5167.19    130.38 o
   4   0   3       88.65      119.57      7.94 o
   5   0   3    18147.84    18138.78    434.31 o
   6   0   3     3775.58     3871.38     91.21 o
   7   0   3     2816.40     2606.61     55.98 o
   8   0   3      134.16      181.50     11.12 o
   9   0   3      341.88      358.56     15.40 o
  10   0   3     1645.18     1942.10     43.82 o
  11   0   3      149.90      132.42     13.75 o
  12   0   3      827.65      841.63     31.77 o
  13   0   3      376.68      511.78     35.27 o
  14   0   3      290.49      349.10     33.46 o
  15   0   3      778.01     1029.65     86.55 o
  16   0   3      424.37      548.60     55.14 o
 -16   1   3      520.79      525.93     46.67 o
 -15   1   3     2775.03     2797.64     93.88 o
 -14   1   3     1520.21     1515.41     47.89 o
 -13   1   3     1034.84     1006.16     36.50 o
 -12   1   3      825.12      860.49     36.06 o
 -11   1   3     6623.69     6377.19    132.03 o
 -10   1   3      987.58      883.05     28.20 o
  -9   1   3     8263.12     8087.28    158.41 o
  -8   1   3      633.80      654.89     19.22 o
  -7   1   3     3970.16     4238.62     80.62 o
  -6   1   3      196.47      238.13     19.06 o
  -5   1   3     9773.73    10175.92    172.18 o
  -4   1   3     4856.27     4721.42     86.45 o
  -3   1   3    22829.81    23956.44    407.15 o
  -2   1   3    14534.51    13995.79    228.20 o
  -1   1   3     2713.32     2673.49     44.40 o
   0   1   3     3925.48     3679.04     74.55 o
   1   1   3     1773.30     1651.69     30.44 o
   2   1   3    11341.11    10415.33    336.95 o
   3   1   3    26532.73    25159.55    615.84 o
   4   1   3     3787.43     3937.96     98.89 o
   5   1   3    12713.71    12165.18    269.45 o
   6   1   3      872.28      774.46     25.62 o
   7   1   3     4911.74     4914.30    125.92 o
   8   1   3      219.45      342.65     40.54 o
   9   1   3     7468.88     7507.63    173.65 o
  10   1   3      211.15      307.44     30.85 o
  11   1   3     4919.69     5236.44    128.94 o
  12   1   3      204.98      188.64     20.28 o
  13   1   3      150.97      155.04     18.49 o
  14   1   3      656.59      660.99     44.71 o
  15   1   3     1353.60     1679.57     87.06 o
  16   1   3      556.80      608.35     85.67 o
 -16   2   3      866.91     1010.22     56.27 o
 -15   2   3      140.89      162.26     31.61 o
 -14   2   3     2714.60     2672.66     89.98 o
 -13   2   3     1018.63     1057.84     38.63 o
 -12   2   3     1717.49     1799.35     50.07 o
 -11   2   3     3234.01     3076.23     67.18 o
 -10   2   3     5344.69     5466.76    121.02 o
  -9   2   3       69.69       65.47      9.64 o
  -8   2   3     9138.76     9345.27    170.14 o
  -7   2   3     2632.13     2302.78     40.01 o
  -6   2   3    25567.57    26335.17    413.32 o
  -5   2   3     2000.38     1547.72     30.72 o
  -4   2   3    11789.28    12248.84    215.00 o
  -3   2   3       62.36      105.62      9.28 o
  -2   2   3      131.20      132.97      7.92 o
  -1   2   3     7911.64     7804.86    145.08 o
   0   2   3      429.57      347.33     10.45 o
   1   2   3     8205.44     7316.62    124.56 o
   2   2   3       20.00        0.85      4.32 o
   3   2   3      468.87      484.31     18.52 o
   4   2   3    14619.93    13753.57    308.30 o
   5   2   3      298.45      612.13     35.06 o
   6   2   3    31412.07    30423.95    612.21 o
   7   2   3      833.00     1147.21     35.59 o
   8   2   3    10148.99    10532.95    239.47 o
   9   2   3      101.21       95.31     16.62 o
  10   2   3     7438.36     7175.57    182.16 o
  11   2   3      721.98      972.20     49.95 o
  12   2   3     2443.14     2443.25     85.08 o
  13   2   3      324.84      418.89     40.26 o
  14   2   3     2387.49     2486.83     90.99 o
  15   2   3      143.92      143.70     23.84 o
  16   2   3     1763.97     1820.31     94.45 o
 -16   3   3       51.94       34.04     22.48 o
 -15   3   3      105.56       91.27     20.96 o
 -14   3   3      353.90      412.73     36.33 o
 -13   3   3      159.78      159.61     19.21 o
 -12   3   3     1586.92     1471.08     48.07 o
 -11   3   3      839.17     1200.62     63.03 o
 -10   3   3     3818.42     3344.79     70.56 o
  -9   3   3      984.12     1360.96     49.60 o
  -8   3   3     2221.69     1868.69     35.11 o
  -7   3   3     4114.42     4965.05     84.01 o
  -6   3   3    13556.42    12347.77    197.81 o
  -5   3   3      232.31      312.79     13.88 o
  -4   3   3     4845.98     4061.30     68.67 o
  -3   3   3     1840.73     2379.76     50.90 o
  -2   3   3    28861.96    31064.62    640.98 o
  -1   3   3     2591.48     2362.86     47.84 o
   0   3   3    14096.26    13254.90    326.86 o
   1   3   3     1181.73      936.78     25.36 o
   2   3   3    34104.47    32815.05    599.70 o
   3   3   3     3959.53     3441.24     72.61 o
   4   3   3     2230.82     2410.62     96.49 o
   5   3   3       99.99       83.83      9.47 o
   6   3   3     7971.55     8850.78    198.02 o
   7   3   3     8889.82     8493.91    192.71 o
   8   3   3      477.60      897.91     76.40 o
   9   3   3     4119.37     3653.38    102.08 o
  11   3   3     4392.06     3968.63    109.09 o
  12   3   3      546.61      546.82     38.07 o
  13   3   3      805.63      750.32     39.18 o
  14   3   3       47.93        5.16     14.37 o
  15   3   3      722.04      806.72     53.21 o
  16   3   3      319.02      371.41     36.40 o
 -16   4   3     2325.44     2588.82    126.69 o
 -15   4   3      271.29      310.87     58.23 o
 -14   4   3      290.46      307.66     32.51 o
 -13   4   3       84.50       38.96     18.13 o
 -12   4   3     1684.07     1715.51     53.87 o
 -11   4   3     2401.27     2084.22     57.09 o
 -10   4   3      906.83      849.50     29.51 o
  -9   4   3     6107.11     5560.82    106.25 o
  -8   4   3      225.38       18.84     23.02 o
  -7   4   3     5490.16     5091.33     90.16 o
  -6   4   3     1976.48     2174.21     51.29 o
  -5   4   3     7976.09     7307.38    124.26 o
  -4   4   3      807.59      742.85     19.07 o
  -3   4   3    18317.06    18149.72    310.36 o
  -2   4   3      239.63      145.36      8.39 o
  -1   4   3    25456.63    24637.73    417.99 o
   0   4   3     1453.24     1338.79     45.43 o
   1   4   3    25160.14    23841.35    649.99 o
   2   4   3       31.91       22.94      6.78 o
   3   4   3    21082.04    18759.30    347.11 o
   4   4   3      168.49      242.35     19.94 o
   5   4   3     6866.44     6332.56    147.59 o
   6   4   3     1890.47     2002.67     51.94 o
   7   4   3     3560.79     3872.07     94.85 o
   8   4   3     1705.05     1682.69     49.57 o
   9   4   3     2815.92     3520.81     90.68 o
  10   4   3      347.22      384.40     25.12 o
  11   4   3      544.46      535.21     84.24 o
  12   4   3      265.71      176.03     34.68 o
  13   4   3      189.02      199.88     29.00 o
  14   4   3       68.41       52.76     15.69 o
  15   4   3      407.56      529.70     39.30 o
  16   4   3      587.71      566.17    118.26 o
 -15   5   3     2121.73     2320.99    114.81 o
 -14   5   3      102.94       46.05     32.65 o
 -13   5   3     2292.71     2218.24     96.61 o
 -12   5   3       99.67       49.80     14.83 o
 -11   5   3     3905.71     3751.60     96.72 o
 -10   5   3     2597.81     2185.67     54.50 o
  -9   5   3     1441.29     1474.84     37.28 o
  -8   5   3      961.06      897.06     24.03 o
  -7   5   3      934.90     1149.65     28.20 o
  -6   5   3      463.54      520.12     18.91 o
  -3   5   3      557.62      985.17     40.14 o
  -2   5   3     9332.47     9745.57    171.44 o
  -1   5   3      906.33      530.59     57.56 o
   0   5   3       12.88       11.09      4.85 o
   1   5   3     6759.34     6359.13    108.24 o
   2   5   3     6562.58     7124.36    289.26 o
   3   5   3     2508.30     2140.17     45.11 o
   4   5   3     2549.25     2293.19     47.98 o
   5   5   3     3223.77     2780.57     54.73 o
   6   5   3      115.73      124.51     10.83 o
   7   5   3     2303.52     2032.16     50.62 o
   8   5   3     1244.45     1158.39     33.38 o
   9   5   3     1366.53     1384.00     43.70 o
  10   5   3     1064.17     1237.88     52.01 o
  11   5   3     3975.81     4103.39    106.29 o
  12   5   3      685.39      830.36     52.15 o
  13   5   3     1082.66     1243.60     66.26 o
  14   5   3      490.85      568.18     49.02 o
  15   5   3     1044.41     1148.70    201.98 o
 -15   6   3        5.73      -34.40     34.40 o
 -14   6   3     2088.64     2122.53    126.87 o
 -13   6   3      770.81      993.34     89.15 o
 -12   6   3     1772.22     1724.01     66.85 o
 -11   6   3     1630.06     1737.21     86.40 o
 -10   6   3      379.31      206.05     20.97 o
  -9   6   3       74.65       23.43      9.59 o
  -8   6   3      564.79       48.14     26.16 o
  -7   6   3     4106.81     3832.86     68.86 o
  -6   6   3      671.28      895.85     53.62 o
  -5   6   3     8857.93     7839.36    135.41 o
  -4   6   3      767.76     1116.64    101.51 o
  -3   6   3     1679.48     1492.30     40.50 o
  -1   6   3      843.13      729.20     20.56 o
   0   6   3     2892.55     2956.56     61.68 o
   1   6   3     1087.81      876.69     19.75 o
   2   6   3     5395.57     4774.47     86.38 o
   3   6   3      230.45       35.84     11.07 o
   4   6   3     3877.85     3313.09     73.39 o
   5   6   3     2192.21     1328.99     66.60 o
   6   6   3     2959.13     2387.31     57.60 o
   7   6   3     1375.21     1436.30     63.33 o
   8   6   3     3992.46     3732.18     80.00 o
   9   6   3      484.24      415.04     21.28 o
  10   6   3     1771.27     1653.67     52.35 o
  11   6   3      773.05      905.08     41.09 o
  12   6   3     1695.69     1847.91     76.36 o
  13   6   3      729.11      873.05     96.28 o
  14   6   3     3007.34     3392.36    162.08 o
  15   6   3       10.29      -20.59     20.59 o
 -15   7   3      274.91      291.98     82.68 o
 -14   7   3      311.89      430.12     87.91 o
 -13   7   3      431.46      163.26     56.51 o
 -12   7   3      212.44      233.02     32.88 o
 -11   7   3       64.99       48.25     20.77 o
 -10   7   3     2660.02     2490.22     73.00 o
  -9   7   3     2255.37     1963.30     60.70 o
  -8   7   3     1798.54     1566.71     43.81 o
  -7   7   3      326.87      128.61     14.88 o
  -6   7   3    10129.21     9358.08    162.13 o
  -5   7   3     4022.29     3663.84     72.76 o
  -4   7   3    15385.37    14663.86    260.93 o
  -3   7   3     1029.36      950.65     25.32 o
  -2   7   3    28320.80    27423.21    477.81 o
  -1   7   3      461.72      647.04     45.21 o
   0   7   3    19277.12    18025.38    347.15 o
   1   7   3     2657.06     2616.53     47.25 o
   2   7   3    17037.48    16492.66    530.59 o
   3   7   3     1135.21     1025.53     25.37 o
   4   7   3     8516.81     8916.88    432.84 o
   5   7   3     1152.74     1441.06     86.34 o
   6   7   3     4634.95     4853.36    241.50 o
   7   7   3     2216.92     2088.72     50.28 o
   8   7   3      508.75      532.96     27.22 o
   9   7   3      402.19      397.27     45.56 o
  10   7   3      556.61      581.04     88.64 o
  11   7   3      109.14      124.95     20.13 o
  12   7   3       26.76       17.41     16.01 o
  13   7   3     2203.90     2433.51    105.41 o
  14   7   3       53.30       -9.43     25.98 o
  15   7   3      801.09     1008.98    100.47 o
 -14   8   3     1116.21     1222.34    151.75 o
 -13   8   3      404.16      472.08     57.08 o
 -12   8   3     1050.70     1144.00     95.67 o
 -11   8   3      692.24      620.79     53.96 o
 -10   8   3     2977.47     2877.51     83.24 o
  -9   8   3     7628.70     7136.00    175.93 o
  -8   8   3     2232.79     2134.87     59.88 o
  -7   8   3     3340.49     2901.66     69.29 o
  -6   8   3     3027.00     2872.78     68.20 o
  -5   8   3     3401.61     2992.58     66.13 o
  -4   8   3     3264.02     3484.07     78.40 o
  -3   8   3    12230.12    11708.97    201.91 o
  -2   8   3      860.63      905.21     24.94 o
  -1   8   3     8875.64     8857.69    161.79 o
   0   8   3      141.39      178.55     11.69 o
   1   8   3     6295.53     6480.33    134.64 o
   2   8   3      267.32      273.15     18.29 o
   3   8   3    11416.67    10553.56    212.65 o
   4   8   3     3921.06     3670.27     76.53 o
   5   8   3     3395.23     2981.14     64.57 o
   6   8   3     1977.81     1940.87     70.76 o
   7   8   3      561.81      189.97     26.34 o
   8   8   3     1856.66     1841.34     47.59 o
   9   8   3     5254.48     5364.28    140.27 o
  10   8   3     1612.98     1681.12     50.31 o
  11   8   3      933.84      996.65     40.57 o
  12   8   3      133.63       19.91     15.84 o
  13   8   3       51.45       16.72     21.08 o
  14   8   3      184.78       96.14     65.41 o
 -14   9   3        1.43       47.09     56.51 o
 -13   9   3     2618.93     2878.26    274.19 o
 -12   9   3       40.51       43.93     24.64 o
 -11   9   3      819.16      721.29     71.67 o
 -10   9   3      170.93       99.73     20.48 o
  -9   9   3     3101.16     3618.53    348.18 o
  -8   9   3      331.57      285.06     22.78 o
  -7   9   3     2967.97     3284.67    199.26 o
  -6   9   3      257.03      338.96     21.09 o
  -5   9   3     1227.17     1443.82     66.43 o
  -4   9   3      496.50      400.04     20.62 o
  -2   9   3     1321.06     1212.55     34.24 o
  -1   9   3      125.33       70.22      9.00 o
   0   9   3       22.10       56.57      8.26 o
   1   9   3      787.98      632.31     19.98 o
   2   9   3     1176.46     1154.84     26.80 o
   3   9   3     4894.98     4273.77     83.58 o
   4   9   3      995.42      825.88     27.26 o
   5   9   3     4185.98     3721.45     86.12 o
   6   9   3       35.34       13.13      9.31 o
   7   9   3     6733.89     6287.10    143.02 o
   8   9   3      846.34      855.19     32.13 o
   9   9   3     8353.94     7874.74    163.28 o
  10   9   3      872.21      804.73     36.60 o
  11   9   3     1406.01     1476.55     51.82 o
  12   9   3       37.82       38.62     20.34 o
  13   9   3     1761.72     1782.81     97.08 o
  14   9   3        2.41       58.61     35.58 o
 -13  10   3      105.12        4.00     32.33 o
 -12  10   3      613.09      550.14     92.09 o
 -11  10   3      380.05      555.50     41.22 o
 -10  10   3      290.13       71.07     27.49 o
  -9  10   3     4618.81     4530.71    136.22 o
  -8  10   3     1336.93     1181.35     85.83 o
  -7  10   3     4956.10     4462.21    102.35 o
  -6  10   3     3332.16     3119.42     90.23 o
  -5  10   3       34.88       40.25     11.56 o
  -4  10   3      567.61      141.28     41.86 o
  -3  10   3     3074.99     2990.03     72.99 o
  -2  10   3      495.10      471.33     22.98 o
  -1  10   3      642.13      710.50     27.99 o
   0  10   3      469.53      486.65     19.82 o
   1  10   3      596.97      563.39     20.92 o
   2  10   3     1013.95      913.90     26.66 o
   3  10   3     2699.83     2509.06     76.12 o
   4  10   3     4163.58     3798.69     82.24 o
   5  10   3       70.58       73.18     12.61 o
   6  10   3     3792.06     3374.71     84.94 o
   7  10   3     1451.85     1005.43     86.78 o
   8  10   3     6361.88     5955.40    128.01 o
   9  10   3      923.23      488.03     34.18 o
  10  10   3     1951.85     1738.07     54.74 o
  11  10   3      281.43      290.32     26.41 o
  12  10   3     1761.41     1863.47     75.96 o
  13  10   3      515.67      655.88     90.52 o
 -13  11   3      494.43      533.75     68.61 o
 -12  11   3      279.59      192.24     54.42 o
 -11  11   3      353.69      390.75     33.65 o
 -10  11   3     1476.41     1422.28     58.19 o
  -9  11   3       91.68       45.15     18.40 o
  -8  11   3     6116.74     5995.51    133.87 o
  -7  11   3       85.97       32.04     14.25 o
  -6  11   3     1504.84     1486.85     44.07 o
  -5  11   3     2352.42     2183.44     60.26 o
  -4  11   3     3735.49     3755.77     90.16 o
  -3  11   3       26.26        3.73     11.07 o
  -2  11   3    11923.95    11530.76    238.19 o
  -1  11   3       92.08      107.37     13.66 o
   0  11   3     2279.01     2062.00     61.13 o
   1  11   3      146.73      156.66     14.45 o
   2  11   3     8693.95     8758.48    234.38 o
   3  11   3      181.41      187.33     14.99 o
   4  11   3     3729.06     3636.63     80.83 o
   5  11   3     1571.61     1386.28     51.44 o
   6  11   3      501.81      396.90     26.05 o
   7  11   3      599.49      787.56     38.32 o
   8  11   3     1122.44      355.70     41.04 o
   9  11   3      295.82      388.04     31.02 o
  10  11   3      187.24       21.53     17.63 o
  11  11   3      646.17      781.76     60.72 o
  12  11   3     1828.59     1973.55     81.28 o
  13  11   3      149.33      157.95     44.67 o
 -12  12   3     1699.31     1915.48     89.54 o
 -11  12   3       95.04       57.10     21.99 o
 -10  12   3      139.64      168.60     26.07 o
  -9  12   3       74.57       61.96     20.44 o
  -8  12   3      125.82       48.72     15.95 o
  -7  12   3     1191.93     1200.74     49.26 o
  -6  12   3      162.95      182.37     21.19 o
  -5  12   3      788.25      687.53     39.49 o
  -4  12   3     1502.94     1378.94     43.32 o
  -3  12   3     7667.71     7117.77    145.01 o
  -2  12   3     3072.41     2808.30     67.86 o
  -1  12   3     6224.93     6164.18    117.09 o
   0  12   3      121.58      109.40     14.59 o
   1  12   3     3598.90     3682.89    129.53 o
   2  12   3      758.71      885.66     82.27 o
   3  12   3     4584.54     4524.96    150.10 o
   4  12   3      200.44       42.86     14.48 o
   5  12   3     1362.08     1288.61     44.08 o
   6  12   3       80.10       55.01     14.59 o
   7  12   3      317.62      233.57     22.36 o
   8  12   3      720.34      833.92     39.44 o
   9  12   3       14.03        0.88     14.41 o
  10  12   3       36.54       25.34     19.57 o
  11  12   3      287.67      331.76     37.22 o
  12  12   3      274.17       81.75     30.81 o
 -11  13   3     1463.76     1436.51     74.28 o
 -10  13   3      173.31      162.02     30.96 o
  -9  13   3      334.69       88.24     32.17 o
  -8  13   3      147.90      145.22     23.55 o
  -7  13   3      332.76      234.37     25.78 o
  -6  13   3      169.12      150.22     22.29 o
  -5  13   3      273.58      118.10     20.48 o
  -4  13   3      326.90      360.23     25.70 o
  -3  13   3     1285.94     1811.30     67.06 o
  -2  13   3       24.61        8.50     12.77 o
  -1  13   3     2515.20     2570.40     65.91 o
   0  13   3      621.41      517.27     26.03 o
   1  13   3     2865.42     2776.70     70.86 o
   2  13   3      164.50      146.93     18.75 o
   3  13   3     5909.85     5422.59    131.69 o
   4  13   3       44.18      -11.53     14.32 o
   5  13   3     2055.63     1867.68     61.04 o
   6  13   3      580.88      676.48     41.28 o
   7  13   3     1035.03     1067.30     56.97 o
   8  13   3      520.51      633.71     45.66 o
   9  13   3     2023.64     2169.28     73.62 o
  10  13   3      221.92      293.68     36.98 o
  11  13   3      338.56      141.22     30.24 o
 -11  14   3       75.01       80.58     56.51 o
 -10  14   3      475.43      349.03     41.31 o
  -9  14   3      620.92      814.02     85.80 o
  -8  14   3      196.94      193.77     30.79 o
  -7  14   3     2112.23     2119.61     71.07 o
  -6  14   3      809.59      835.76     48.49 o
  -5  14   3     1257.92     1140.77     57.89 o
  -4  14   3       70.14      -14.28     14.28 o
  -3  14   3     4697.49     4234.81     97.54 o
  -2  14   3      112.82       57.55     13.67 o
  -1  14   3      982.21     1055.16     43.27 o
   0  14   3      309.24      308.34     25.71 o
   1  14   3      135.99       89.18     17.70 o
   2  14   3      863.27      893.36     40.05 o
   3  14   3      854.93      382.66     39.12 o
   4  14   3      496.20      487.87     44.77 o
   5  14   3      416.74      411.08     39.38 o
   6  14   3      386.74      363.54     47.43 o
   7  14   3      925.71      861.19     62.09 o
   8  14   3       26.38        4.82     20.28 o
   9  14   3      195.96      130.07     27.64 o
  10  14   3     1427.52     1482.28    104.24 o
  -9  15   3      268.18      295.33     41.59 o
  -8  15   3      801.18      804.19     61.47 o
  -7  15   3     1245.36     1317.74     56.90 o
  -6  15   3      616.81      548.57     36.38 o
  -5  15   3      662.40      742.97     42.45 o
  -4  15   3      991.64     1108.57     48.22 o
  -3  15   3      180.69      149.83     18.92 o
  -2  15   3      365.96      373.23     25.62 o
  -1  15   3       62.57       40.13     15.60 o
   0  15   3       67.19       30.69     16.45 o
   1  15   3      201.13      201.46     22.89 o
   2  15   3       47.72       39.13     15.91 o
   3  15   3      797.06      920.49     60.55 o
   4  15   3      379.73      304.16     37.70 o
   5  15   3      148.23       99.10     31.00 o
   6  15   3      338.61      280.86     51.65 o
   7  15   3      291.31      180.99     40.65 o
   8  15   3      284.12      224.19     39.17 o
   9  15   3      370.11      382.51     43.87 o
  -8  16   3      250.18       41.75     23.24 o
  -7  16   3        4.97       -0.14     21.40 o
  -6  16   3      365.02      360.87     34.86 o
  -5  16   3      140.53      109.87     25.13 o
  -4  16   3      135.20       87.14     19.46 o
  -3  16   3       37.62       -6.26     15.00 o
  -2  16   3      208.27      108.81     18.27 o
  -1  16   3      335.04      328.40     28.97 o
   0  16   3      630.93      661.00     38.31 o
   1  16   3       56.35       32.25     18.58 o
   2  16   3     1596.73     1409.23     54.89 o
   3  16   3      279.02      323.72     40.21 o
   4  16   3      842.33      873.48     69.92 o
   5  16   3       22.01      -22.45     27.78 o
   6  16   3      583.34      535.18     63.43 o
   7  16   3        5.44        4.64     33.99 o
   8  16   3     1577.72     1675.99    127.88 o
  -6  17   3      117.33       55.11     26.76 o
  -5  17   3      204.15       26.05     19.42 o
  -4  17   3      861.65      856.38     41.36 o
  -3  17   3       67.41        7.12     19.26 o
  -2  17   3     3187.53     3221.69     82.24 o
  -1  17   3      469.24      414.97     36.08 o
   0  17   3      528.55      461.05     36.28 o
   1  17   3      992.30      990.20     52.01 o
   2  17   3     2730.34     2590.96     95.57 o
   3  17   3       32.64      -17.56     28.85 o
   4  17   3      772.62      766.08     67.80 o
   5  17   3     1554.06     1587.49    149.75 o
   6  17   3      263.52      287.27     54.03 o
  -4  18   3      419.36      436.91     41.66 o
  -3  18   3     2100.80     2121.06     69.97 o
  -2  18   3       45.90       16.98     22.78 o
  -1  18   3      884.69      662.54     46.76 o
   0  18   3        6.84      -22.53     22.53 o
   1  18   3     1465.04     1272.24     62.36 o
   2  18   3      257.38      268.10     51.16 o
   3  18   3     1772.32     1745.20     97.93 o
  -4 -18   4      555.42      514.60     82.15 o
  -3 -18   4      748.60      583.98     39.01 o
  -2 -18   4      195.30      241.70     28.78 o
  -1 -18   4     1207.22     1097.25     66.62 o
   0 -18   4      116.88       78.36     21.88 o
   1 -18   4      251.67      261.88     27.53 o
   2 -18   4     1428.54     1225.42     70.27 o
   3 -18   4      686.79      583.38     43.89 o
   4 -18   4      605.53      393.30     34.13 o
  -6 -17   4      660.31      628.70     52.61 o
  -5 -17   4      442.28      401.68     32.94 o
  -4 -17   4      799.86      729.81     68.00 o
  -3 -17   4       52.94       39.17     18.55 o
  -2 -17   4     1279.83     1115.75     57.51 o
  -1 -17   4      116.97       83.29     22.74 o
   0 -17   4       53.31       39.45     18.26 o
   1 -17   4      170.69      104.99     21.63 o
   2 -17   4      531.16      465.20     32.49 o
   3 -17   4      250.95      201.83     27.11 o
   4 -17   4      172.75       91.25     23.27 o
   5 -17   4      406.20      334.38     31.78 o
   6 -17   4      110.15       92.23     24.62 o
  -8 -16   4      352.76      338.20     39.44 o
  -7 -16   4      131.57       94.00     28.70 o
  -6 -16   4       76.22       62.04     23.70 o
  -5 -16   4       12.24       -6.49     15.76 o
  -4 -16   4      183.14      158.08     20.01 o
  -3 -16   4       88.67       69.08     24.26 o
  -2 -16   4      501.67      526.21     37.05 o
  -1 -16   4      253.45      403.68     50.62 o
   0 -16   4        2.17        9.53     15.35 o
   1 -16   4     1808.42     1484.72     51.31 o
   2 -16   4      828.67      736.60     38.22 o
   3 -16   4      111.88      144.82     22.22 o
   4 -16   4     1024.74      932.92     48.28 o
   5 -16   4       82.38       55.94     20.34 o
   6 -16   4      454.59      415.04     39.69 o
   7 -16   4      289.83      190.47     36.16 o
   8 -16   4      437.33      328.94     43.28 o
  -9 -15   4      234.68      229.38     34.45 o
  -8 -15   4      225.49      212.88     32.02 o
  -7 -15   4     2212.22     2199.77     84.64 o
  -6 -15   4      620.19      690.32     50.89 o
  -5 -15   4       24.66        6.51     16.03 o
  -4 -15   4     1059.22      992.98     46.07 o
  -3 -15   4      486.58      450.03     33.01 o
  -2 -15   4     1116.09     1125.20     52.20 o
  -1 -15   4      432.57      462.99     30.12 o
   0 -15   4     1447.43     1472.93     49.22 o
   1 -15   4      356.74      355.14     26.60 o
   2 -15   4      848.38      930.74     41.60 o
   3 -15   4     1221.10     1148.52     47.12 o
   4 -15   4      740.94      666.96     38.12 o
   5 -15   4      190.49      205.61     31.44 o
   6 -15   4      373.63      274.67     40.45 o
   7 -15   4     1030.07     1546.17     96.95 o
   8 -15   4      227.65      143.49     32.53 o
   9 -15   4      474.89      413.95     45.85 o
 -10 -14   4        6.69        1.11     22.68 o
  -9 -14   4      758.24      817.74     56.46 o
  -8 -14   4      862.37      867.79     66.12 o
  -7 -14   4      830.37      932.27     61.83 o
  -6 -14   4      770.56      722.76     50.50 o
  -5 -14   4      541.37      574.81     33.65 o
  -4 -14   4       18.56       25.17     14.61 o
  -3 -14   4     3511.10     3458.81     96.67 o
  -2 -14   4        1.96      -14.68     14.68 o
  -1 -14   4      278.23      374.01     25.76 o
   0 -14   4      262.47      276.48     23.20 o
   1 -14   4      581.57      639.35     36.98 o
   2 -14   4        0.72       -4.29     13.03 o
   3 -14   4     1682.01     2304.35     63.00 o
   4 -14   4      128.13      143.30     19.91 o
   5 -14   4      107.61      125.98     22.44 o
   6 -14   4      169.49      179.38     28.61 o
   7 -14   4      207.61      199.82     31.13 o
   8 -14   4      273.95      149.03     37.13 o
   9 -14   4      461.84      393.88     41.72 o
  10 -14   4       52.38       -5.96     22.54 o
 -11 -13   4      210.39      157.40     29.39 o
 -10 -13   4      181.54      196.42     35.55 o
  -9 -13   4      199.06      196.77     26.16 o
  -8 -13   4      319.29      205.78     29.57 o
  -7 -13   4      273.36      284.05     37.72 o
  -6 -13   4      306.60      271.01     30.01 o
  -5 -13   4      883.20     1079.41     78.52 o
  -4 -13   4      689.53      706.37     36.05 o
  -3 -13   4     2563.99     2808.61     81.17 o
  -2 -13   4     1251.35     1440.51     44.63 o
  -1 -13   4      413.30     1057.59     46.16 o
   0 -13   4      160.39      167.93     18.85 o
   1 -13   4     2531.34     2301.41     60.46 o
   2 -13   4     1675.74     1825.58     52.24 o
   3 -13   4     2197.59     2402.46     63.10 o
   4 -13   4      611.52      666.18     35.21 o
   5 -13   4     1981.84     1669.98     61.49 o
   6 -13   4      666.09      570.22     37.87 o
   7 -13   4     2092.70     1887.16     86.44 o
   8 -13   4      277.11      334.35     38.60 o
   9 -13   4     1474.86     1278.40     70.34 o
  10 -13   4       32.84        4.34     21.99 o
  11 -13   4      485.84      461.76     59.82 o
 -12 -12   4     1195.73     1286.37     77.34 o
 -11 -12   4     1111.97     1093.58     64.54 o
 -10 -12   4      129.71      140.43     25.42 o
  -9 -12   4     1646.12     1594.06     66.80 o
  -8 -12   4      727.57     1885.83    150.70 o
  -7 -12   4     1525.72     1256.13     56.65 o
  -6 -12   4      750.43     1527.16    173.72 o
  -5 -12   4      586.68      505.51     29.93 o
  -4 -12   4     5259.54     5943.97    132.67 o
  -3 -12   4     1605.79     1596.08     49.15 o
  -2 -12   4     1675.49     3306.38    122.68 o
  -1 -12   4      482.79      513.03     27.10 o
   0 -12   4     1553.87     1807.39     48.13 o
   1 -12   4      765.43      850.63     33.78 o
   2 -12   4     7833.73     7244.93    147.92 o
   3 -12   4      868.73     1045.54     42.73 o
   4 -12   4     6848.70     6841.59    161.32 o
   5 -12   4      192.75      151.85     18.51 o
   6 -12   4     4072.17     3550.17    101.54 o
   7 -12   4      214.16      381.17     59.75 o
   8 -12   4     5558.92     4883.34    169.03 o
   9 -12   4      244.74      371.64     63.86 o
  10 -12   4      900.77      855.90     55.48 o
  11 -12   4      145.62      181.46     77.44 o
  12 -12   4     1031.96     1120.51     85.40 o
 -13 -11   4      295.89      342.22     35.68 o
 -12 -11   4     3153.43     3236.94    105.63 o
 -11 -11   4      559.60      584.38     40.39 o
 -10 -11   4     3184.14     3038.12     91.34 o
  -9 -11   4      303.09      291.23     27.11 o
  -8 -11   4    10112.62     9265.11    222.30 o
  -7 -11   4      702.89     1297.13     81.01 o
  -6 -11   4     7171.20     6632.05    159.84 o
  -5 -11   4      408.32      385.62     24.44 o
  -4 -11   4     4546.34     3947.87     93.04 o
  -3 -11   4      182.84      237.20     17.51 o
  -2 -11   4     2855.18     2666.58     61.50 o
  -1 -11   4      149.62      160.86     15.03 o
   0 -11   4      647.49      774.58     29.73 o
   1 -11   4       21.29       41.74     10.81 o
   2 -11   4      668.78     1427.60     44.24 o
   3 -11   4      515.81      658.45     59.20 o
   4 -11   4      591.31     1538.53     72.98 o
   5 -11   4      370.39      476.26     29.36 o
   6 -11   4     3551.19     4315.28    116.90 o
   7 -11   4     3730.45     3391.74    108.88 o
   8 -11   4     1761.64     3718.93    158.77 o
   9 -11   4     2184.11     1906.44     86.51 o
  10 -11   4      680.93      971.17     96.28 o
  11 -11   4      692.71      792.31     72.42 o
  12 -11   4     1346.33     1577.11    150.70 o
  13 -11   4      655.47      720.01    115.12 o
 -13 -10   4     3147.85     3787.06    117.94 o
 -12 -10   4      226.35      203.28     28.37 o
 -11 -10   4     5400.72     5468.33    143.06 o
 -10 -10   4     1007.02      993.35     48.61 o
  -9 -10   4     7310.02     7145.58    176.14 o
  -8 -10   4       53.13       27.22     14.17 o
  -7 -10   4     7590.24     7372.03    166.77 o
  -6 -10   4      380.49      432.73     22.23 o
  -5 -10   4     1497.22     1471.37     39.74 o
  -4 -10   4     2158.48     1939.17     44.93 o
  -3 -10   4     1325.40     1267.40     35.36 o
  -2 -10   4     2879.63     3102.40     67.46 o
  -1 -10   4     3326.21     3327.84     71.24 o
   0 -10   4      484.88      483.37     23.12 o
   1 -10   4      886.55     1706.83     45.04 o
   2 -10   4     3449.93     3462.30     76.76 o
   3 -10   4      171.80      453.54     35.75 o
   4 -10   4      386.61      881.57     37.86 o
   5 -10   4      317.85      620.04     44.11 o
   6 -10   4       84.14       91.88     13.32 o
   7 -10   4     4260.71     5211.54    153.38 o
   8 -10   4       42.11       38.83     19.03 o
   9 -10   4     3255.36     4432.44    150.64 o
  10 -10   4      305.61      311.73     93.14 o
  11 -10   4     2292.96     2895.72    137.97 o
  12 -10   4      174.32      267.91     73.26 o
  13 -10   4     3627.59     3735.03    259.54 o
 -14  -9   4      285.43      298.69     37.49 o
 -13  -9   4      282.85      371.24     34.72 o
 -12  -9   4      141.60      181.95     25.07 o
 -11  -9   4        4.13       -9.14     13.84 o
 -10  -9   4     1650.26     1553.06     52.30 o
  -9  -9   4     2187.23     2723.13     74.85 o
  -8  -9   4      770.92      924.29     79.05 o
  -7  -9   4     1282.32     1858.80     51.09 o
  -6  -9   4     3091.16     2900.78     63.52 o
  -5  -9   4     3179.32     3348.68     67.11 o
  -4  -9   4      665.61      709.63     25.57 o
  -3  -9   4    12668.42    14005.72    228.49 o
  -2  -9   4      866.49      922.43     29.26 o
  -1  -9   4     5588.71     6995.93    122.83 o
   0  -9   4     1616.04     1977.13     43.14 o
   1  -9   4     8432.26     8728.61    170.05 o
   2  -9   4      318.78      487.39     23.76 o
   3  -9   4    14006.45    14605.40    316.44 o
   4  -9   4       99.03      242.62     17.89 o
   5  -9   4     3127.13     3284.35     82.45 o
   6  -9   4     1258.73     1668.97     43.28 o
   7  -9   4     4248.76     3892.39    117.89 o
   8  -9   4     2225.29     1960.19     68.82 o
   9  -9   4     4877.61     4651.25    136.13 o
  10  -9   4     1034.85     1203.15     63.27 o
  11  -9   4        1.04       -1.01     30.87 o
  12  -9   4      770.49      864.43    115.12 o
  13  -9   4      408.22      441.63     86.86 o
  14  -9   4      535.57      484.54     87.91 o
 -14  -8   4      224.36      260.13     37.84 o
 -13  -8   4     1980.27     1896.23     65.24 o
 -12  -8   4      149.43      237.09     25.51 o
 -11  -8   4      382.72      471.90     32.95 o
 -10  -8   4      574.67      771.77     39.01 o
  -9  -8   4      309.50      368.35     26.24 o
  -8  -8   4      394.14      779.42     39.78 o
  -7  -8   4     2885.56     2536.71     62.18 o
  -6  -8   4     8968.98     9977.08    198.77 o
  -5  -8   4      736.50     1121.59     29.35 o
  -4  -8   4    10654.36    12324.69    201.54 o
  -3  -8   4     5004.35     4705.17     83.29 o
  -2  -8   4    20125.39    25237.51    424.67 o
  -1  -8   4     1565.65     1565.55     35.21 o
   0  -8   4    21308.89    25851.48    461.70 o
   1  -8   4      343.10      759.03     23.11 o
   2  -8   4    27231.92    28535.30    536.12 o
   3  -8   4      845.37     2110.21     62.48 o
   4  -8   4    14975.17    14772.54    299.16 o
   5  -8   4     2134.47     1963.58     45.17 o
   6  -8   4    13925.64    13316.29    243.53 o
   7  -8   4      488.32     1024.60     39.55 o
   8  -8   4     2372.59     2409.09     80.27 o
   9  -8   4      169.43      200.45     25.23 o
  10  -8   4     1216.47     1292.39     56.76 o
  11  -8   4       64.47      104.49     24.09 o
  12  -8   4      316.29      329.65     70.12 o
  13  -8   4      426.53      580.82     86.86 o
  14  -8   4      118.91      199.89     62.79 o
 -15  -7   4      357.95      420.34     43.91 o
 -14  -7   4     1982.71     2099.04     78.06 o
 -13  -7   4       71.08      134.44     21.73 o
 -12  -7   4     3040.02     3260.67     91.25 o
 -11  -7   4      390.46      507.78     31.80 o
 -10  -7   4      892.98      987.78     41.63 o
  -9  -7   4     1041.00      901.63     37.19 o
  -8  -7   4     2782.57     2542.81     67.29 o
  -7  -7   4      345.77      773.68     28.56 o
  -6  -7   4     9714.01     9502.57    188.04 o
  -5  -7   4     5799.93     7491.20    125.74 o
  -4  -7   4     2922.46     2966.19     55.56 o
  -3  -7   4      421.74      584.71     19.81 o
  -2  -7   4     4970.75     4942.86     91.68 o
  -1  -7   4    17830.11    21110.85    345.30 o
   0  -7   4     1441.54     1640.58     36.72 o
   1  -7   4    15809.81    19747.82    320.13 o
   2  -7   4      840.69     2145.24     60.95 o
   3  -7   4       90.95      212.15     14.04 o
   4  -7   4      959.35     1543.54     36.40 o
   5  -7   4    11104.60    11042.05    200.08 o
   6  -7   4     5072.06     6613.74    134.23 o
   7  -7   4     2401.53     2321.04     58.86 o
   8  -7   4     1088.40     1505.32     53.86 o
   9  -7   4      610.97      595.46     36.94 o
  10  -7   4      726.58      847.22     40.21 o
  11  -7   4     1553.03     1503.96     76.21 o
  12  -7   4     2533.90     2826.30    118.91 o
  13  -7   4       33.79       66.68     31.44 o
  14  -7   4     1384.47     1610.71    103.84 o
  15  -7   4      365.16      390.05     73.19 o
 -15  -6   4      742.02     1003.74     62.56 o
 -14  -6   4       70.78      133.45     24.10 o
 -13  -6   4      983.04     1308.06     52.95 o
 -12  -6   4      125.11      166.58     21.92 o
 -11  -6   4     3010.54     3427.65     93.00 o
 -10  -6   4      104.52       86.29     15.87 o
  -9  -6   4     1209.55     1571.86     50.70 o
  -8  -6   4      267.68      381.64     21.80 o
  -7  -6   4     3480.71     3539.54     78.27 o
  -6  -6   4     1621.04     2008.84     45.74 o
  -5  -6   4    10447.48    10255.06    158.83 o
  -4  -6   4     4475.12     5427.90     92.57 o
  -3  -6   4     4070.42     4079.38     71.68 o
  -2  -6   4     1102.17     1604.84     37.44 o
  -1  -6   4      534.10     1139.00     27.21 o
   0  -6   4      690.87     1027.92     24.40 o
   1  -6   4     2451.52     2296.77     48.32 o
   2  -6   4     2503.85     2598.04     93.56 o
   3  -6   4      529.15     1551.21     37.67 o
   4  -6   4     5074.36     5768.02    113.01 o
   5  -6   4     6346.75     7648.31    144.08 o
   6  -6   4     2651.60     2829.56     58.47 o
   7  -6   4     3808.43     3807.79    105.75 o
   8  -6   4      413.73      493.28     40.57 o
   9  -6   4     3567.27     3266.72     93.94 o
  10  -6   4       49.16       41.26     14.56 o
  11  -6   4     3328.58     3771.86    126.60 o
  12  -6   4       72.53       89.96     23.80 o
  13  -6   4     2345.50     2465.12    108.30 o
  14  -6   4      528.30      603.44     59.10 o
  15  -6   4     1549.35     1639.63     77.10 o
 -15  -5   4      388.01      426.67     37.72 o
 -14  -5   4      206.98      279.28     27.07 o
 -13  -5   4       66.71      119.56     19.05 o
 -12  -5   4       62.34      139.38     19.12 o
 -11  -5   4      466.38      730.54     38.54 o
 -10  -5   4      185.98      282.23     22.52 o
  -9  -5   4      339.73      739.60     33.25 o
  -8  -5   4     1226.75     1096.25     34.79 o
  -7  -5   4     1312.67     2054.07     49.92 o
  -6  -5   4       36.92       52.99      8.96 o
  -5  -5   4     5215.36     6455.26    102.38 o
  -4  -5   4      667.10      893.02     21.46 o
  -3  -5   4    11084.13    12822.55    214.06 o
  -2  -5   4     2723.23     4010.11     71.93 o
  -1  -5   4    10681.23    13391.24    223.35 o
   0  -5   4      472.70      581.33     16.14 o
   1  -5   4    11852.73    14050.75    250.52 o
   2  -5   4     4770.78     5439.46    113.46 o
   3  -5   4    12411.58    13212.18    250.12 o
   4  -5   4      682.46      964.69     25.57 o
   5  -5   4    10076.24     9833.18    178.62 o
   6  -5   4       34.55       52.80      9.66 o
   7  -5   4     4890.13     4535.80    121.21 o
   8  -5   4      158.71      401.98     33.39 o
   9  -5   4     2541.84     2367.77     70.81 o
  10  -5   4      759.24      779.72     44.31 o
  11  -5   4     1715.63     1532.41     64.67 o
  12  -5   4      327.53      453.71     48.64 o
  13  -5   4      378.87      433.79     39.98 o
  14  -5   4      366.92      455.43     34.44 o
  15  -5   4       69.60      101.33     29.61 o
 -16  -4   4       27.08       27.23     32.45 o
 -15  -4   4      647.73      713.08     43.07 o
 -14  -4   4       78.09       96.33     15.63 o
 -13  -4   4      971.21     1047.45     45.23 o
 -12  -4   4     1649.51     1967.71     53.89 o
 -11  -4   4     3204.59     2937.44     70.88 o
 -10  -4   4     3755.78     4273.22     94.90 o
  -9  -4   4     5269.58     4456.29     97.01 o
  -8  -4   4     3895.44     4523.48     90.11 o
  -7  -4   4     5452.11     4579.46     88.79 o
  -6  -4   4    13384.88    14527.60    275.01 o
  -5  -4   4     5425.68     5248.05     88.25 o
  -4  -4   4     2410.20     3413.17     59.47 o
  -3  -4   4     9805.15    10722.06    183.86 o
  -2  -4   4       64.42       91.98      7.29 o
  -1  -4   4     1026.59      896.07     20.11 o
   0  -4   4    14335.03    17841.23    282.00 o
   1  -4   4      212.59      397.45     18.32 o
   2  -4   4       21.04       73.71      7.03 o
   3  -4   4     6376.40     8119.74    145.08 o
   4  -4   4     5793.41     5605.53    117.97 o
   5  -4   4     1563.33     2472.15     56.05 o
   6  -4   4    19184.95    18814.82    414.73 o
   7  -4   4     1552.94     2244.80     67.63 o
   8  -4   4     6611.11     6395.32    145.77 o
   9  -4   4     1300.52     2172.44    113.44 o
  10  -4   4     6343.56     6174.81    186.91 o
  11  -4   4      513.47     1144.72     76.43 o
  12  -4   4     3040.63     3101.71    106.91 o
  13  -4   4      252.82      479.97     33.90 o
  14  -4   4      103.83      104.69     23.08 o
  15  -4   4      171.63      266.27     30.60 o
  16  -4   4      130.09      184.19     57.56 o
 -16  -3   4     2138.37     2280.08    114.52 o
 -15  -3   4      251.60      342.06     30.39 o
 -14  -3   4     1685.61     1852.51     57.63 o
 -13  -3   4      512.12      559.86     27.25 o
 -12  -3   4     4046.49     3986.42     91.82 o
 -11  -3   4      204.55      318.99     19.65 o
 -10  -3   4     7739.02     7278.18    139.48 o
  -9  -3   4      113.19      147.60     13.41 o
  -8  -3   4     6437.96     5650.72    109.51 o
  -7  -3   4      661.01      866.41     22.43 o
  -6  -3   4    15910.88    14660.30    251.40 o
  -5  -3   4     1091.39     2190.69     89.12 o
  -4  -3   4      654.46      445.33     14.12 o
  -3  -3   4      604.79      633.29     15.79 o
  -2  -3   4     2645.56     3298.02     56.44 o
  -1  -3   4     2738.78     3372.06     57.30 o
   0  -3   4      439.41      548.31     13.56 o
   1  -3   4     2720.70     3418.90     63.37 o
   2  -3   4     3365.82     3740.49     78.38 o
   3  -3   4      111.64      214.49     16.30 o
   4  -3   4       89.02      143.43     10.10 o
   5  -3   4     6137.64     6009.73    151.82 o
   6  -3   4     6091.17     8205.58    265.48 o
   7  -3   4     1753.65     1619.00     37.84 o
   8  -3   4     2571.69     3227.39     86.41 o
   9  -3   4      421.78      433.83     27.78 o
  10  -3   4     5111.52     5622.95    151.11 o
  11  -3   4     1244.98     1252.25     48.30 o
  12  -3   4     1882.52     2535.36     74.64 o
  13  -3   4      653.81      729.36     38.15 o
  14  -3   4     2759.93     2790.41     96.72 o
  15  -3   4      169.25      235.75     38.90 o
  16  -3   4     2485.51     2813.92    131.72 o
 -16  -2   4     1077.51     1246.38    151.96 o
 -15  -2   4      410.70      481.35     34.25 o
 -14  -2   4     1941.25     2018.74     60.95 o
 -13  -2   4      256.00      316.04     23.20 o
 -12  -2   4      131.55      152.82     14.56 o
 -11  -2   4      567.45      628.87     26.40 o
 -10  -2   4      359.66      405.51     18.64 o
  -9  -2   4     5050.19     4959.13     97.89 o
  -8  -2   4      109.19      153.42     11.62 o
  -7  -2   4     1115.09     1137.09     26.86 o
  -6  -2   4     1582.83     1160.58     23.17 o
  -5  -2   4     1128.75      956.19     21.19 o
  -4  -2   4    11715.63    11380.63    188.68 o
  -3  -2   4       67.48       80.20      7.06 o
  -2  -2   4      402.71      397.00     14.73 o
  -1  -2   4      313.09      510.17     14.59 o
   0  -2   4    28910.37    33719.83    635.95 o
   1  -2   4      937.20     1020.04     24.51 o
   2  -2   4      662.98      601.85     16.14 o
   3  -2   4       10.44       17.14      5.06 o
   4  -2   4     8693.48     9630.70    234.44 o
   5  -2   4      605.28      618.32     19.99 o
   6  -2   4      237.12      473.03     39.77 o
   7  -2   4      632.16      771.58     29.07 o
   8  -2   4       28.85       35.41      7.69 o
   9  -2   4     5375.01     5445.53    143.68 o
  10  -2   4      420.91      426.47     23.77 o
  11  -2   4      670.12      755.08     40.02 o
  12  -2   4      678.54      672.10     40.02 o
  13  -2   4      828.97      905.23     39.57 o
  14  -2   4     1300.23     1565.47     59.23 o
  15  -2   4     1571.40     1671.26     62.76 o
  16  -2   4      697.81      841.38     43.75 o
 -16  -1   4     1076.35     1246.93     68.45 o
 -15  -1   4     1304.04     1350.31     61.15 o
 -14  -1   4      604.52      591.69     35.48 o
 -13  -1   4      885.46      954.64     39.16 o
 -12  -1   4     3720.68     3528.16     88.25 o
 -11  -1   4       93.68       70.25     13.65 o
 -10  -1   4       82.58       90.53      9.00 o
  -9  -1   4      654.95      671.80     20.13 o
  -8  -1   4      189.98      190.59     12.69 o
  -7  -1   4     2319.23     2326.40     46.46 o
  -6  -1   4      128.94      139.03      7.73 o
  -5  -1   4    13408.75    12842.12    197.39 o
  -4  -1   4      389.55      371.48     11.87 o
  -3  -1   4     5900.17     5503.81     91.82 o
  -2  -1   4    15951.43    16291.94    247.49 o
  -1  -1   4    47877.65    49519.66    874.91 o
   0  -1   4       24.54       16.68      4.83 o
   1  -1   4    42610.82    46193.32   1042.69 o
   2  -1   4    11434.20    13205.22    299.72 o
   3  -1   4     5635.23     5223.29    121.06 o
   4  -1   4       93.60       82.06     14.93 o
   5  -1   4    12922.67    12847.78    285.88 o
   6  -1   4       50.08       43.38      5.91 o
   7  -1   4     2879.57     2711.60     58.27 o
   8  -1   4      150.04      118.91      9.42 o
   9  -1   4      470.19      549.23     21.62 o
  10  -1   4      605.47      635.99     37.01 o
  11  -1   4      228.34      265.77     20.79 o
  12  -1   4     1044.19     1484.43     53.12 o
  13  -1   4      345.80      387.94     31.47 o
  14  -1   4      125.33      133.85     20.73 o
  15  -1   4     1050.58     1220.60    137.56 o
  16  -1   4      245.65      319.16     43.09 o
 -16   0   4       16.06      -11.10     20.35 o
 -15   0   4     1293.66     1253.03     58.86 o
 -14   0   4      576.69      580.97     33.81 o
 -13   0   4      690.59      724.43     36.41 o
 -12   0   4       17.60      -11.28     11.28 o
 -11   0   4     3786.72     3458.09     77.72 o
 -10   0   4       70.96       58.56     11.23 o
  -9   0   4     2280.19     2266.30     47.35 o
  -8   0   4        1.10       -4.56      5.28 o
  -7   0   4     1019.58     1216.73     23.48 o
  -6   0   4     1449.33     1965.47     39.31 o
  -5   0   4     8972.07     9764.23    150.44 o
  -4   0   4     2723.61     2743.54     45.62 o
  -3   0   4      124.58       97.18      5.89 o
  -2   0   4     4971.48     5428.57    111.14 o
  -1   0   4     2184.45     2006.26     40.50 o
   0   0   4    91442.80    91531.20   2425.79 o
   1   0   4     1889.40     1867.00     50.77 o
   2   0   4     6204.49     6000.92    116.29 o
   3   0   4      505.04      412.89     11.70 o
   4   0   4     2805.69     2894.80     69.86 o
   5   0   4    12150.09    12046.22    300.56 o
   6   0   4     4317.83     3970.18    102.08 o
   7   0   4     2272.74     2063.91     53.27 o
   8   0   4        7.27        8.96      5.35 o
   9   0   4     2763.48     2679.61     58.91 o
  10   0   4       11.74       -7.09      7.09 o
  11   0   4     2317.28     2632.90     72.36 o
  12   0   4       82.22       65.14     12.51 o
  13   0   4      223.05      217.23     29.40 o
  14   0   4      443.99      497.80     47.84 o
  15   0   4      339.73      285.03     36.67 o
  16   0   4      121.81      152.30     46.75 o
 -16   1   4     1261.87     1320.23     62.36 o
 -15   1   4       10.85       -3.15     16.90 o
 -14   1   4      200.98      205.63     22.81 o
 -13   1   4        6.10       12.88     12.78 o
 -12   1   4     2250.05     2293.44     63.87 o
 -11   1   4      632.81      631.16     29.11 o
 -10   1   4     2107.99     2640.59     61.59 o
  -9   1   4      710.00      647.78     23.15 o
  -8   1   4     2060.42     2239.64     47.55 o
  -7   1   4     2400.22     2076.76     38.79 o
  -6   1   4    10090.69    10697.61    172.45 o
  -5   1   4     4380.47     3921.03     69.32 o
  -4   1   4    14575.66    15722.47    259.76 o
  -3   1   4     8002.76     8726.38    145.23 o
  -2   1   4      882.20     1041.98     21.65 o
  -1   1   4       29.63       30.55      4.51 o
   0   1   4       64.97       56.61      4.74 o
   1   1   4       72.73       53.51      4.59 o
   2   1   4     1175.41     1077.08     21.62 o
   3   1   4    11085.76    10330.62    257.01 o
   4   1   4    18160.96    17396.32    428.99 o
   6   1   4    12691.80    12604.47    281.12 o
   7   1   4      959.24     1193.01     35.48 o
   8   1   4     3513.82     3283.73     89.10 o
   9   1   4      499.23      529.23     26.16 o
  10   1   4     6491.79     5942.81    159.15 o
  11   1   4      104.85       77.18     12.43 o
  12   1   4     2793.66     2750.22     94.05 o
  13   1   4       33.09       33.58     19.28 o
  14   1   4      612.62      633.49     59.04 o
  15   1   4       59.00       19.97     32.33 o
  16   1   4     1698.54     1772.72     95.32 o
 -16   2   4      161.46      112.02     28.34 o
 -15   2   4      203.13      136.36     23.90 o
 -14   2   4      138.03      113.55     20.99 o
 -13   2   4     1553.87     1671.72     58.74 o
 -12   2   4     1512.17     1368.65     43.32 o
 -11   2   4     1038.16     1035.56     33.94 o
 -10   2   4      671.40      667.95     27.95 o
  -9   2   4      740.79      744.13     25.20 o
  -8   2   4       54.14       52.68      6.86 o
  -6   2   4     9833.63     9215.90    157.54 o
  -5   2   4      622.22      724.19     19.74 o
  -4   2   4     3020.75     2854.60     57.24 o
  -3   2   4      620.99      569.60     19.09 o
  -2   2   4       45.38       54.40      7.04 o
  -1   2   4     9431.15     8658.47    147.50 o
   0   2   4    32126.59    29196.54    754.59 o
   1   2   4     7757.71     6792.73    117.44 o
   2   2   4        8.49        6.45      3.08 o
   3   2   4      190.60      192.99     26.57 o
   4   2   4     1838.43     2024.96     75.44 o
   5   2   4      620.67      577.94     28.85 o
   6   2   4     6305.46     6957.10    159.57 o
   7   2   4     3104.11     2641.30     67.52 o
   8   2   4      159.86      179.80     17.99 o
   9   2   4      857.56      844.91     34.26 o
  10   2   4      117.21      105.89     17.14 o
  11   2   4      416.33      406.10     52.90 o
  12   2   4      836.71      770.53     37.16 o
  13   2   4     2572.21     2490.93     88.46 o
  14   2   4      321.05      391.23     31.49 o
  15   2   4     1007.91     1210.22     73.14 o
  16   2   4      228.03      206.15     35.42 o
 -16   3   4     2282.76     2357.71    117.70 o
 -15   3   4      388.85      301.47     44.63 o
 -14   3   4      542.06      658.38     40.83 o
 -13   3   4      209.49      128.93     21.36 o
 -12   3   4      877.59      958.06     39.17 o
 -11   3   4      344.94      332.02     23.46 o
 -10   3   4     4280.20     3801.68     78.59 o
  -9   3   4      314.96      314.92     20.18 o
  -8   3   4      527.31      638.32     18.82 o
  -7   3   4     1033.46      906.83     24.14 o
  -6   3   4      297.36      440.51     15.92 o
  -5   3   4     4085.09     4218.66     79.16 o
  -4   3   4     4923.92     4861.53     93.93 o
  -3   3   4    10739.21     9991.69    161.84 o
  -2   3   4    19196.61    19067.21    329.15 o
  -1   3   4      588.09      542.59     24.67 o
   0   3   4      271.24      252.16      9.93 o
   1   3   4     1509.75     1155.00     23.57 o
   2   3   4    14649.29    13776.28    356.69 o
   3   3   4     7911.56     7476.49    194.86 o
   4   3   4     2922.15     2986.30    143.80 o
   5   3   4     5551.86     5164.25    122.44 o
   6   3   4      388.36      439.31     19.78 o
   7   3   4      705.15      770.57     26.34 o
   8   3   4      956.70      927.41     33.35 o
   9   3   4       46.97       23.26     11.42 o
  10   3   4     1560.45     2076.11     82.57 o
  11   3   4      109.79       74.72     32.44 o
  12   3   4      111.43       65.51     27.57 o
  13   3   4       34.51      -10.88     35.58 o
  14   3   4      350.49      350.80     28.13 o
  15   3   4     1380.91     1291.44     76.73 o
  16   3   4     1069.78     1248.53    158.61 o
 -16   4   4       79.78       62.26     36.14 o
 -15   4   4     1299.50     1462.24     92.83 o
 -14   4   4      220.20      235.52     39.78 o
 -13   4   4     1152.20     1199.76     69.90 o
 -12   4   4     1254.84     1231.44     44.79 o
 -11   4   4     3640.70     3506.68     91.77 o
 -10   4   4        7.42       -2.08      8.28 o
  -9   4   4     3889.79     3681.50     71.55 o
  -8   4   4      508.01      556.31     19.04 o
  -7   4   4     3760.02     3469.60     62.49 o
  -6   4   4      289.93      278.43     16.82 o
  -5   4   4     3579.21     4259.12    151.09 o
  -4   4   4     2953.44     2741.84     49.25 o
  -3   4   4      537.45      637.66     24.69 o
  -2   4   4       79.87       51.90      6.66 o
  -1   4   4     1414.92     1420.82     34.63 o
   0   4   4     3374.59     2906.55     97.39 o
   1   4   4      883.89      835.26     27.03 o
   2   4   4      134.97      238.36     10.41 o
   3   4   4      135.84       41.58      9.61 o
   4   4   4     1908.92     1939.56     78.15 o
   5   4   4     9728.68     8534.18    195.88 o
   6   4   4       53.86       15.06      8.84 o
   7   4   4     2547.92     2598.82     67.98 o
   8   4   4      127.06      101.25     13.06 o
   9   4   4     3351.86     3491.01     90.11 o
  10   4   4        5.43        1.93     17.39 o
  11   4   4     2244.60     2473.78    131.25 o
  12   4   4     1774.25     1716.45    105.34 o
  13   4   4      662.47      664.63     73.85 o
  14   4   4       28.46       -6.79     16.90 o
  15   4   4      826.72      722.04     41.16 o
 -15   5   4       72.74       33.40     32.92 o
 -14   5   4       81.15       19.56     32.13 o
 -13   5   4      150.99      111.76     29.96 o
 -12   5   4     1223.19     1212.10     53.99 o
 -11   5   4      817.41      801.37     45.32 o
 -10   5   4      779.98      796.46     57.34 o
  -9   5   4     2293.61     2043.18     47.56 o
  -8   5   4     2874.84     2910.38     55.18 o
  -7   5   4     4613.69     4215.84     77.46 o
  -6   5   4      170.42      111.41      8.80 o
  -5   5   4    14325.30    12987.49    226.26 o
  -4   5   4     1915.91     1668.98     35.13 o
  -3   5   4    21072.95    21481.86    354.80 o
  -2   5   4     1198.28     1233.22     55.60 o
  -1   5   4    18755.11    18205.46    425.96 o
   0   5   4      330.34      327.91     15.95 o
   1   5   4    17959.27    16459.43    342.33 o
   2   5   4     2323.78     2149.02     47.86 o
   3   5   4    16032.45    15579.17    559.36 o
   4   5   4      330.07      155.37     15.55 o
   5   5   4     6369.87     7089.96    341.03 o
   6   5   4      666.74      538.61     23.17 o
   7   5   4     3314.75     3181.47    104.43 o
   8   5   4     3571.63     3428.30     95.04 o
   9   5   4      347.15      129.77     47.09 o
  10   5   4     2030.13     1983.56     65.23 o
  11   5   4      584.17      704.24     47.97 o
  12   5   4     1422.61     1681.20    106.66 o
  13   5   4      355.60      422.96     77.44 o
  14   5   4      548.59      585.32     49.73 o
  15   5   4       45.36       35.40     22.50 o
 -15   6   4      593.67      745.02     86.02 o
 -14   6   4       34.44       36.69     37.23 o
 -13   6   4       45.50       42.58     20.27 o
 -12   6   4        0.86      -16.62     16.62 o
 -11   6   4      368.85      363.96     33.24 o
 -10   6   4       34.65        7.60     12.20 o
  -9   6   4      209.46       67.87     16.57 o
  -8   6   4    13705.47    12399.16    210.46 o
  -7   6   4      350.58      340.62     15.72 o
  -6   6   4     5632.06     4831.03     87.74 o
  -5   6   4      834.50      962.65     40.15 o
  -4   6   4    22314.15    21563.63    374.94 o
  -3   6   4      508.25      567.35     20.74 o
  -2   6   4    21051.08    19583.13    338.46 o
  -1   6   4       88.66       36.33      6.99 o
   0   6   4    43183.68    43421.49   1018.80 o
   1   6   4      240.23      275.21     11.35 o
   2   6   4    18168.74    16842.03    415.42 o
   3   6   4      109.54       96.33      9.13 o
   4   6   4    18617.49    17455.60    477.25 o
   5   6   4     2014.41     1793.82     41.31 o
   6   6   4     2907.10     2563.09    111.20 o
   7   6   4      316.22      383.36     17.21 o
   8   6   4     9086.26     9245.48    268.68 o
   9   6   4     1466.45     1371.87     44.37 o
  10   6   4      116.07      133.16     17.26 o
  11   6   4      211.54      227.79     22.46 o
  12   6   4        0.76      -22.26     22.26 o
  13   6   4      131.93      167.46     29.75 o
  14   6   4      121.94       85.11     27.67 o
  15   6   4      155.88      118.26     31.40 o
 -15   7   4        1.53       90.00     60.70 o
 -14   7   4     1797.84     2019.78    173.72 o
 -13   7   4       65.77       47.03     22.83 o
 -12   7   4     1999.42     1986.33     76.80 o
 -11   7   4      139.49      157.97     19.73 o
 -10   7   4     2720.22     2738.37    114.22 o
  -9   7   4      816.49      682.16     38.01 o
  -8   7   4     3624.81     3533.03     89.47 o
  -7   7   4     4343.62     4045.72     84.07 o
  -6   7   4     2039.29     2169.69    119.45 o
  -5   7   4     1562.93     1628.19     37.13 o
  -3   7   4    10357.67     9715.73    185.00 o
  -2   7   4      266.49      299.88     25.27 o
  -1   7   4     5584.99     5040.00     91.20 o
   0   7   4      854.34      856.74     20.41 o
   1   7   4     1334.59      900.65     37.99 o
   2   7   4     1220.87      998.26     21.07 o
   3   7   4     7547.33     6870.59    216.13 o
   4   7   4     4420.08     3877.47     79.07 o
   5   7   4     2610.43     2363.93     51.87 o
   6   7   4     6887.01     6423.21    141.15 o
   7   7   4     3468.97     3148.81     83.36 o
   8   7   4     3741.64     3686.16     79.84 o
   9   7   4      575.27      505.96     25.01 o
  10   7   4     3467.75     3488.99     93.00 o
  11   7   4      113.41       93.00     17.30 o
  12   7   4     1413.80     1504.14    112.53 o
  13   7   4      168.65      214.87     78.86 o
  14   7   4      447.66      320.24     51.28 o
 -14   8   4       43.12       61.74     57.56 o
 -13   8   4     3485.39     3652.07    413.90 o
 -12   8   4      537.38      580.16     49.50 o
 -11   8   4     1201.76     1214.03    123.50 o
 -10   8   4     1282.97     1346.27     51.41 o
  -9   8   4     2907.91     2539.35    194.75 o
  -8   8   4      339.77      405.63     25.06 o
  -7   8   4     3856.09     4178.80    225.31 o
  -6   8   4     1238.48     1095.64     33.04 o
  -5   8   4     2649.28     3273.42    172.88 o
  -4   8   4      637.70      638.08     25.10 o
  -2   8   4      278.19      287.27     16.51 o
  -1   8   4      248.89      153.17     15.42 o
   0   8   4       87.77      123.96     10.19 o
   1   8   4     1875.41     1613.34     43.44 o
   2   8   4      522.20      540.74     15.29 o
   3   8   4     5003.23     4576.87     87.15 o
   4   8   4      673.61      682.41     22.91 o
   5   8   4     8643.33     7732.12    162.55 o
   6   8   4      235.19      158.27     13.97 o
   7   8   4    10798.74     9520.77    206.68 o
   8   8   4       60.84        3.51      8.97 o
   9   8   4    10980.78    10034.01    217.61 o
  10   8   4      163.60       34.89     13.02 o
  11   8   4     2975.01     2854.23    113.03 o
  12   8   4      162.92      142.16     24.98 o
  13   8   4     3684.10     4289.41    339.60 o
  14   8   4       88.56       93.14     37.67 o
 -14   9   4     1036.35      648.84    111.98 o
 -13   9   4     2188.81     2318.81    126.77 o
 -12   9   4      818.33      984.84     94.46 o
 -11   9   4     3021.63     3192.36    104.15 o
 -10   9   4      362.94       99.55     33.09 o
  -9   9   4    11793.13    11103.68    296.54 o
  -8   9   4      969.66      375.94     37.40 o
  -7   9   4     4476.11     3899.93     90.13 o
  -6   9   4      242.92       44.84     14.53 o
  -5   9   4     7781.05     7279.72    144.80 o
  -4   9   4      413.37      120.90     26.52 o
  -3   9   4     7044.35     6615.85    131.85 o
  -2   9   4      607.61      237.56     52.33 o
  -1   9   4     3171.71     2880.79     57.81 o
   0   9   4        4.70       10.23      6.66 o
   1   9   4     3077.01     2730.85     52.77 o
   2   9   4     4046.51     3775.97     66.86 o
   3   9   4     4143.05     4031.73    173.63 o
   4   9   4     2686.08     2385.74     54.90 o
   5   9   4     4495.27     4039.73    137.09 o
   6   9   4     1844.64     1685.79     48.14 o
   7   9   4      970.92      471.60     55.46 o
   8   9   4     4971.70     4705.50    102.45 o
   9   9   4     2586.53     1888.80    113.70 o
  10   9   4     2387.91     2423.29     66.54 o
  11   9   4      438.66      119.19     26.59 o
  12   9   4     2374.19     2589.31    163.78 o
  13   9   4      277.99        4.57     26.26 o
  14   9   4     3267.04     4315.02    215.58 o
 -13  10   4      186.17      182.91     42.70 o
 -12  10   4     1364.37     1498.89     65.33 o
 -11  10   4      150.73      147.46     25.57 o
 -10  10   4     2800.38     2588.72     90.27 o
  -9  10   4      209.97      144.10     25.98 o
  -8  10   4     7251.23     6837.13    148.78 o
  -7  10   4      251.55      223.92     21.44 o
  -6  10   4     2739.68     2538.52     61.88 o
  -5  10   4       95.82       23.93     10.93 o
  -4  10   4    11243.77    10832.82    208.76 o
  -3  10   4     2134.29     1956.27     53.55 o
  -2  10   4    13252.20    12942.25    264.96 o
  -1  10   4     2137.43     1785.17     53.35 o
   0  10   4     8428.27     7998.32    132.78 o
   1  10   4      422.37      287.37     36.98 o
   2  10   4    12600.64    11808.68    226.17 o
   3  10   4      674.10      584.12     60.24 o
   4  10   4    10264.34     9569.91    185.94 o
   5  10   4      681.91      741.30     32.12 o
   6  10   4      447.76      107.16     17.73 o
   7  10   4      136.96      173.19     17.55 o
   8  10   4     1305.37      357.71     31.85 o
   9  10   4      871.29     1023.55     48.67 o
  10  10   4      441.79      159.07     26.13 o
  11  10   4      503.76      581.45     37.35 o
  12  10   4      403.07      297.93     50.75 o
  13  10   4     1032.19     1379.27    104.11 o
 -13  11   4      706.81      840.55    154.36 o
 -12  11   4     1395.66     1667.29     72.72 o
 -11  11   4     1107.70     1269.87     67.67 o
 -10  11   4      122.31      128.22     23.92 o
  -9  11   4      894.54      794.89     46.66 o
  -8  11   4      471.51      324.42     25.17 o
  -7  11   4      703.72      778.27     37.76 o
  -6  11   4      281.40      338.75     24.05 o
  -5  11   4     2088.83     1919.02     51.96 o
  -4  11   4     1506.95     1563.78     48.82 o
  -3  11   4     3332.07     3260.03     80.40 o
  -2  11   4     1748.03     2115.39     59.12 o
  -1  11   4      836.68      898.09     30.26 o
   0  11   4      497.70      502.67     22.89 o
   1  11   4      921.23      970.68     31.85 o
   2  11   4     5056.90     4654.00     92.36 o
   3  11   4     2482.28     2447.51     65.85 o
   4  11   4     1723.51     1593.42     47.87 o
   5  11   4      583.48      356.40     25.84 o
   6  11   4       54.29       20.90     12.00 o
   7  11   4      197.53      140.49     17.68 o
   8  11   4     1707.70     1600.80     55.74 o
   9  11   4      481.93      489.76     33.11 o
  10  11   4      124.85      134.90     22.24 o
  11  11   4      167.89       49.16     25.85 o
  12  11   4      194.12       25.51     31.50 o
 -12  12   4       92.14      105.69     31.27 o
 -11  12   4      234.75      164.55     29.01 o
 -10  12   4        8.34       -3.07     20.71 o
  -9  12   4      358.34       99.38     22.90 o
  -8  12   4      688.54      784.76     40.11 o
  -7  12   4      394.14       82.70     24.81 o
  -6  12   4      348.62      226.11     20.23 o
  -5  12   4      202.56      113.10     18.39 o
  -4  12   4      122.39      143.96     24.26 o
  -3  12   4     1584.49     1809.34    205.45 o
  -2  12   4      756.32      886.27     36.50 o
  -1  12   4      831.90      699.85     87.54 o
   0  12   4      472.35      427.91     25.63 o
   1  12   4     3854.92     3549.29     83.37 o
   2  12   4      264.73      226.34     19.48 o
   3  12   4     7912.75     7400.50    159.05 o
   4  12   4      100.01       86.18     16.24 o
   5  12   4     1104.16     1112.56     40.60 o
   6  12   4     1322.30     1320.02     50.63 o
   7  12   4     2894.86     2776.69     83.50 o
   8  12   4      118.01       34.71     22.59 o
   9  12   4     1966.93     2037.13     67.93 o
  10  12   4       59.46       52.76     19.87 o
  11  12   4      347.22      389.38     38.21 o
  12  12   4       11.74      -29.89     29.89 o
 -11  13   4       62.93       35.45     22.15 o
 -10  13   4       91.22       69.34     22.90 o
  -9  13   4     2026.19     2038.93     75.71 o
  -8  13   4      235.63      157.69     25.12 o
  -7  13   4      719.64      716.95     41.87 o
  -6  13   4      603.19      621.08     36.95 o
  -5  13   4     1998.17     1796.50     56.57 o
  -4  13   4      270.30      272.60     23.15 o
  -3  13   4     7250.15     6787.17    151.84 o
  -2  13   4     1632.83     1474.00     43.39 o
  -1  13   4     1945.52     1773.68     46.38 o
   0  13   4     2262.23     2185.67     56.70 o
   1  13   4      620.40      565.17     30.85 o
   2  13   4     1393.78     1443.97     45.59 o
   3  13   4     2394.37     2025.45    144.88 o
   4  13   4      357.44      367.13     35.93 o
   5  13   4      323.99      138.79     22.37 o
   6  13   4      196.53      202.52     32.16 o
   7  13   4      394.24      363.69     40.25 o
   8  13   4      815.71      983.95     57.97 o
   9  13   4      271.58       55.94     29.87 o
  10  13   4      335.88      360.49     36.70 o
  11  13   4      447.26      514.29     45.38 o
 -10  14   4      237.06       51.94     41.54 o
  -9  14   4      140.17      196.97     32.27 o
  -8  14   4      497.41      555.41     45.33 o
  -7  14   4      988.23      971.21     51.13 o
  -6  14   4     1032.36     1068.41     49.32 o
  -5  14   4     1206.63     1119.99     44.56 o
  -4  14   4     1435.10     1303.31     48.78 o
  -3  14   4      148.95       80.35     18.81 o
  -2  14   4     3065.82     2928.90     67.07 o
  -1  14   4       36.37       29.82     14.33 o
   0  14   4     1120.87     1085.58     43.02 o
   1  14   4        5.88      -13.89     13.89 o
   2  14   4     1072.12     1124.48     87.74 o
   3  14   4     1143.86     1268.17     67.73 o
   4  14   4      196.16       40.45     24.41 o
   5  14   4      541.97      418.96     45.55 o
   6  14   4      134.03       39.50     28.12 o
   7  14   4      511.68      382.54     43.74 o
   8  14   4       69.94        6.95     32.93 o
   9  14   4       50.14       48.37     23.24 o
  10  14   4      992.64     1107.55     92.90 o
  -9  15   4        5.02      -22.78     22.78 o
  -8  15   4      683.90      451.47     42.04 o
  -7  15   4       32.80        6.08     19.23 o
  -6  15   4      243.10      172.98     24.72 o
  -5  15   4       63.33       32.31     18.48 o
  -4  15   4      644.18      428.17     29.63 o
  -3  15   4      174.81      136.31     19.56 o
  -2  15   4       99.35       63.68     15.54 o
  -1  15   4       47.44       29.47     16.84 o
   0  15   4        6.21      -11.17     15.14 o
   1  15   4      360.29      403.00     31.12 o
   2  15   4      751.13      773.31     41.08 o
   3  15   4      456.57      417.95     47.41 o
   4  15   4     1934.82     1837.28     90.38 o
   5  15   4      276.85      278.85     43.75 o
   6  15   4      408.79      477.98     58.60 o
   7  15   4      209.28      284.62     50.74 o
   8  15   4     1612.05     1634.21    142.19 o
   9  15   4       36.92       24.00     24.88 o
  -8  16   4     1735.54     1715.97     69.06 o
  -7  16   4      184.03      -10.79     18.82 o
  -6  16   4      373.63      468.51     39.03 o
  -5  16   4      254.26       78.62     21.84 o
  -4  16   4      832.15      749.43     38.28 o
  -3  16   4      603.67      462.73     29.64 o
  -2  16   4      635.95      649.59     38.35 o
  -1  16   4       40.49       35.44     19.69 o
   0  16   4      337.37      337.44     30.52 o
   1  16   4      165.13      162.34     27.57 o
   2  16   4       82.81       33.36     22.14 o
   3  16   4     1050.44     1009.65     76.04 o
   4  16   4      887.63      910.23     81.27 o
   5  16   4     1644.64     1663.82     94.86 o
   6  16   4       98.79       36.29     34.38 o
   7  16   4     1233.38     1452.61    110.50 o
  -6  17   4       78.45        7.32     24.65 o
  -5  17   4     1299.88     1296.63     56.46 o
  -4  17   4      464.52      425.83     35.05 o
  -3  17   4      417.07      339.07     31.50 o
  -2  17   4      990.87      969.00     52.41 o
  -1  17   4     1332.51     1363.07     65.05 o
   0  17   4        0.56      -20.23     20.23 o
   1  17   4     1117.04     1138.16     66.78 o
   2  17   4      690.06      639.84     47.56 o
   3  17   4      591.85      540.20     58.31 o
   4  17   4       62.86       -9.15     29.80 o
   5  17   4      200.11       45.09     32.46 o
   6  17   4      292.90      258.11     63.85 o
  -3  18   4     1500.13     1421.24     64.46 o
  -2  18   4       61.77       51.88     26.73 o
  -1  18   4      991.35      973.40     56.84 o
   0  18   4      146.65      100.92     27.88 o
   1  18   4      688.55      610.18     50.71 o
   2  18   4      227.34      243.53     36.24 o
   3  18   4      841.26      775.77     71.70 o
  -3 -18   5     1334.68     1071.24     58.67 o
  -2 -18   5     2453.92     2017.42     83.27 o
  -1 -18   5       60.64       45.45     22.89 o
   0 -18   5       71.63       69.54     23.54 o
   1 -18   5      131.64       85.57     24.65 o
   2 -18   5      517.62      625.42     39.12 o
   3 -18   5      179.17      175.82     25.39 o
  -6 -17   5      209.24      213.38     35.94 o
  -5 -17   5      340.31      263.50     29.97 o
  -4 -17   5      160.98      172.02     23.07 o
  -3 -17   5      135.64      134.35     22.38 o
  -2 -17   5      234.83      281.82     27.91 o
  -1 -17   5      130.47       87.35     23.51 o
   0 -17   5      611.48      648.07     40.34 o
   1 -17   5      287.32      250.69     27.59 o
   2 -17   5      932.69      932.77     48.53 o
   3 -17   5      521.24      381.02     32.65 o
   4 -17   5      503.02      446.93     38.51 o
   5 -17   5      326.35      268.74     32.57 o
   6 -17   5     1595.41     1454.90     81.47 o
  -8 -16   5      471.08      514.28     75.90 o
  -7 -16   5      299.84      241.05     34.78 o
  -6 -16   5      346.54      385.42     39.69 o
  -5 -16   5      149.85      108.83     19.91 o
  -4 -16   5      228.30      208.71     24.35 o
  -3 -16   5      825.72      900.10     52.13 o
  -2 -16   5      139.17      149.35     24.76 o
  -1 -16   5      222.87      372.26     33.40 o
   0 -16   5      951.55     1097.22     52.11 o
   1 -16   5     1721.87     1628.59     54.47 o
   2 -16   5      608.40      588.52     38.29 o
   3 -16   5     2260.28     1917.37     63.34 o
   4 -16   5      180.37      164.09     25.01 o
   5 -16   5     1031.58      855.26     45.83 o
   6 -16   5      348.89      328.58     34.52 o
   7 -16   5     2157.45     2036.76     89.25 o
   8 -16   5       73.87       95.00     29.93 o
  -9 -15   5     1258.27     1250.09     81.78 o
  -8 -15   5      311.69      273.51     42.21 o
  -7 -15   5     2136.91     2119.35     83.81 o
  -6 -15   5      455.75      487.18     43.68 o
  -5 -15   5      412.68      422.75     33.57 o
  -4 -15   5      156.18      160.69     24.57 o
  -3 -15   5     1402.35     1611.46     55.44 o
  -2 -15   5      428.83      408.26     33.31 o
  -1 -15   5     1968.62     1861.21     56.00 o
   0 -15   5       62.69       22.85     15.00 o
   1 -15   5     1059.08     1485.86     49.45 o
   2 -15   5      150.81      248.62     23.06 o
   3 -15   5     1569.96     1736.20     58.43 o
   4 -15   5       48.43       34.04     19.85 o
   5 -15   5      107.35      123.11     21.75 o
   6 -15   5      295.02      274.46     34.25 o
   7 -15   5     1566.47     1670.14     85.30 o
   8 -15   5      444.52      555.39     52.33 o
   9 -15   5      548.03      607.09     54.04 o
 -10 -14   5        8.86      -17.39     23.06 o
  -9 -14   5      146.10      172.76     30.30 o
  -8 -14   5      521.91      499.34     42.99 o
  -7 -14   5      373.00      398.19     39.21 o
  -6 -14   5      228.91      237.43     24.10 o
  -5 -14   5       63.42       72.33     16.54 o
  -4 -14   5      591.91      614.26     34.23 o
  -3 -14   5     1186.98     1536.09     51.90 o
  -2 -14   5     1213.66     1109.24     42.43 o
  -1 -14   5     1241.45     1158.77     41.40 o
   0 -14   5      283.22      270.11     23.41 o
   1 -14   5      434.99      632.87     32.46 o
   2 -14   5      665.28      753.82     35.98 o
   3 -14   5     2169.22     2045.57     71.79 o
   4 -14   5     1114.65     1002.49     46.43 o
   5 -14   5      487.07      460.47     40.72 o
   6 -14   5      588.21      493.39     42.12 o
   7 -14   5      448.93      510.10     48.61 o
   8 -14   5      820.33      775.27     58.96 o
   9 -14   5      595.19      468.98     60.40 o
  10 -14   5        9.18      -21.74     21.74 o
 -11 -13   5      329.45      302.28     35.64 o
 -10 -13   5       26.69      -19.84     19.84 o
  -9 -13   5     1361.30     1392.11     71.06 o
  -8 -13   5      342.27      453.51     44.41 o
  -7 -13   5      975.23     1011.03     59.36 o
  -6 -13   5      677.58      667.61     36.89 o
  -5 -13   5     1255.89     1266.71     45.20 o
  -4 -13   5     2185.42     2186.17     62.98 o
  -3 -13   5      306.27      294.88     23.61 o
  -2 -13   5     2047.46     2687.37     67.59 o
  -1 -13   5     1228.96     1714.11     49.81 o
   0 -13   5     1975.60     2051.68     56.44 o
   1 -13   5     2783.58     2559.33     65.51 o
   2 -13   5     3627.82     3553.43     83.31 o
   3 -13   5      564.26      488.06     28.29 o
   4 -13   5     1741.67     1941.03     63.22 o
   5 -13   5     1338.10     1229.58     53.28 o
   6 -13   5      778.22      835.54     51.76 o
   7 -13   5      419.94      453.71     42.76 o
   8 -13   5     2299.65     2010.88     88.73 o
   9 -13   5      408.68      447.91     49.83 o
  10 -13   5      206.99      179.98     32.06 o
  11 -13   5      121.21      170.44     40.47 o
 -12 -12   5      499.18      597.10     51.88 o
 -11 -12   5       15.50        6.77     21.63 o
 -10 -12   5      487.54      566.75     46.03 o
  -9 -12   5      143.02      176.96     27.67 o
  -8 -12   5     5861.05     5581.88    179.01 o
  -7 -12   5      530.02      586.86     43.68 o
  -6 -12   5     2505.10     2375.79     65.15 o
  -5 -12   5      978.96     1004.07     42.70 o
  -4 -12   5     4276.47     3738.30     91.17 o
  -3 -12   5      896.52      988.30     34.02 o
  -2 -12   5     6321.13     5743.58    121.10 o
  -1 -12   5      248.19      579.09     51.98 o
   0 -12   5       19.43       -3.20     10.95 o
   1 -12   5     1779.28     1571.92     46.33 o
   2 -12   5     1039.60     2542.95     88.65 o
   3 -12   5      462.98      541.53     28.17 o
   4 -12   5      767.00     1566.88     56.40 o
   5 -12   5     1110.33     1049.13     58.87 o
   6 -12   5     1173.82     1528.71     56.61 o
   7 -12   5      250.12      332.04     36.82 o
   8 -12   5     2067.38     2799.66    109.51 o
   9 -12   5      475.84      526.45     45.30 o
  10 -12   5      157.30      211.95     29.96 o
  11 -12   5      118.70      108.81     36.71 o
  12 -12   5      761.00      859.19    123.49 o
 -13 -11   5     1046.26     1126.03     95.73 o
 -12 -11   5       69.49       92.52     28.56 o
 -11 -11   5      325.87      483.59     51.81 o
 -10 -11   5       35.72       70.28     21.76 o
  -9 -11   5     2874.75     2758.95     92.98 o
  -8 -11   5      187.37      340.22     32.16 o
  -7 -11   5     3686.63     3523.33    107.88 o
  -6 -11   5      230.80      258.91     21.17 o
  -5 -11   5     1169.04     1292.35     42.66 o
  -4 -11   5     1679.60     1910.15     50.78 o
  -3 -11   5     3367.96     2939.59     64.87 o
  -2 -11   5     1948.58     2694.73     64.69 o
  -1 -11   5      976.59     1204.64     36.06 o
   0 -11   5     2917.45     3195.92     73.70 o
   1 -11   5     1213.43     1241.80     50.38 o
   2 -11   5     4264.06     4219.48     92.37 o
   3 -11   5      827.39     1494.04     45.98 o
   4 -11   5     2110.47     2095.53     61.16 o
   5 -11   5     1333.22     1305.45     49.39 o
   6 -11   5       38.41       69.92     17.60 o
   7 -11   5     2172.99     2658.35     91.31 o
   8 -11   5      722.38      665.75     45.21 o
   9 -11   5     1125.49     1536.52     70.44 o
  10 -11   5       28.70        9.70     26.32 o
  11 -11   5     1255.77     1270.79     88.79 o
  12 -11   5       15.82       34.54     53.37 o
  13 -11   5     2137.20     2178.86    186.28 o
 -13 -10   5      540.46      597.07     45.52 o
 -12 -10   5       96.78      159.47     27.90 o
 -11 -10   5      150.36      286.27     29.75 o
 -10 -10   5       82.40      134.38     21.44 o
  -9 -10   5      618.91      963.60     66.22 o
  -8 -10   5       30.85       61.05     17.34 o
  -7 -10   5      391.70      597.69     49.80 o
  -6 -10   5      444.51      497.72     25.74 o
  -5 -10   5     1316.19     1578.22     46.70 o
  -4 -10   5       20.82       47.82     10.46 o
  -3 -10   5     1815.32     2697.00     59.38 o
  -2 -10   5      188.79      462.88     21.84 o
  -1 -10   5     2010.35     3033.21     66.70 o
   0 -10   5       85.54      124.57     13.13 o
   1 -10   5     4568.61     4593.96     94.32 o
   2 -10   5     1177.57     1028.66     33.55 o
   3 -10   5     4263.75     4154.59    102.08 o
   4 -10   5      135.82      105.57     15.26 o
   5 -10   5     1377.16     1503.10     47.36 o
   6 -10   5      597.59      645.28     36.08 o
   7 -10   5     1743.41     1606.84     62.44 o
   8 -10   5      234.12      257.92     26.58 o
   9 -10   5     3113.34     2838.56    109.81 o
  10 -10   5      571.12      627.17     75.35 o
  11 -10   5     1061.62     1103.10     78.39 o
  12 -10   5      643.35      571.40     95.23 o
  13 -10   5      225.12      197.79     70.12 o
 -14  -9   5      222.57      240.36     36.30 o
 -13  -9   5     2300.08     2349.89     84.17 o
 -12  -9   5      135.74      113.53     23.54 o
 -11  -9   5      592.53      565.49     40.65 o
 -10  -9   5      351.48      518.85     44.25 o
  -9  -9   5     4958.15     4504.37    111.46 o
  -8  -9   5      853.46     1240.21     44.45 o
  -7  -9   5     1385.21     1332.73     41.75 o
  -6  -9   5      698.41     1406.24     38.29 o
  -5  -9   5       98.12      203.83     13.92 o
  -4  -9   5     1948.08     2676.75     53.45 o
  -3  -9   5     2430.23     2684.49     55.74 o
  -2  -9   5     5219.02     6496.90    112.58 o
  -1  -9   5     3665.70     3495.62     73.52 o
   0  -9   5    18035.79    20322.61    366.49 o
   1  -9   5      489.43     1577.31     40.12 o
   2  -9   5     6914.20     7404.60    146.41 o
   3  -9   5     1875.61     2396.12     63.91 o
   4  -9   5     4099.01     4050.24     97.85 o
   5  -9   5      649.23      684.85     32.28 o
   6  -9   5     3395.21     3251.04     99.90 o
   7  -9   5      190.85      487.88     33.35 o
   8  -9   5     3261.93     2957.41     94.58 o
   9  -9   5      644.52     1664.68     77.30 o
  10  -9   5     1512.40     1457.33     71.00 o
  11  -9   5       79.00      177.10     29.85 o
  12  -9   5       30.91       27.21     41.86 o
  13  -9   5      675.72      745.12    102.56 o
  14  -9   5       36.97       -8.37     49.19 o
 -14  -8   5      989.50     1317.40     63.78 o
 -13  -8   5       27.73       39.86     23.96 o
 -12  -8   5     1415.13     1498.61     60.98 o
 -11  -8   5      107.67      135.67     22.07 o
 -10  -8   5     2193.65     1961.73     63.41 o
  -9  -8   5     1487.67     1424.10     47.77 o
  -8  -8   5     6352.38     6251.96    143.56 o
  -7  -8   5       91.00       51.20     12.59 o
  -6  -8   5     2600.73     2494.17     56.23 o
  -5  -8   5      408.65      680.84     21.89 o
  -4  -8   5      784.96     1452.89     33.46 o
  -3  -8   5      336.88      288.43     15.30 o
  -2  -8   5     7447.78     7247.66    128.29 o
  -1  -8   5      379.09      465.98     24.41 o
   0  -8   5     3678.78     4523.02     86.21 o
   1  -8   5       87.02      197.76     13.82 o
   2  -8   5     1666.66     3641.39     78.53 o
   3  -8   5      120.05      190.86     15.27 o
   4  -8   5     3326.32     2942.54     65.88 o
   5  -8   5     1352.39     1302.15     35.82 o
   6  -8   5      856.93     1256.17     34.32 o
   7  -8   5       12.50       18.21     11.45 o
   8  -8   5     3450.01     4230.61    132.78 o
   9  -8   5      208.13      475.62     35.72 o
  10  -8   5      323.71      665.77     41.69 o
  11  -8   5      210.70      276.05     38.04 o
  12  -8   5     1441.91     1568.81     99.98 o
  13  -8   5      156.71      141.28     54.42 o
  14  -8   5     1657.80     1789.55    154.89 o
 -15  -7   5      414.63      692.09     64.00 o
 -14  -7   5      217.27      431.53     36.88 o
 -13  -7   5      150.97      318.20     31.34 o
 -12  -7   5      305.88      416.43     32.53 o
 -11  -7   5     1212.85     1430.07     53.23 o
 -10  -7   5      404.50      586.65     34.00 o
  -9  -7   5       38.74       75.36     15.78 o
  -8  -7   5     4492.18     5370.26    123.71 o
  -7  -7   5     6282.46     6669.88    138.01 o
  -6  -7   5     2189.81     2152.31     46.24 o
  -5  -7   5     1891.07     1771.16     37.83 o
  -4  -7   5     7804.55     8321.17    149.26 o
  -3  -7   5       64.85      133.01     10.20 o
  -2  -7   5    13534.22    15872.46    265.91 o
  -1  -7   5     1613.03     2539.45     49.05 o
   0  -7   5     3453.89     3966.47     72.48 o
   1  -7   5     3285.92     3576.67     71.61 o
   2  -7   5    13704.01    16425.43    390.41 o
   3  -7   5      306.69      346.95     18.24 o
   4  -7   5     5856.96     6870.55    136.53 o
   5  -7   5      585.66      966.93     26.85 o
   6  -7   5     2059.57     2144.12     48.19 o
   7  -7   5     6757.64     6995.30    163.50 o
   8  -7   5     9901.00     9121.10    234.96 o
   9  -7   5      281.16      315.05     27.36 o
  10  -7   5     1605.77     1416.69     53.03 o
  11  -7   5     1847.90     1893.40     89.31 o
  12  -7   5      555.60      663.62     75.45 o
  13  -7   5     1158.42     1189.59     74.60 o
  14  -7   5     1182.12     1132.16     89.46 o
  15  -7   5     1848.22     1942.34    175.82 o
 -15  -6   5      726.51      883.63     66.87 o
 -14  -6   5     1506.89     1492.11     75.01 o
 -13  -6   5      183.29      370.79     34.56 o
 -12  -6   5      933.64      953.63     49.61 o
 -11  -6   5     1045.50     1426.45     51.03 o
 -10  -6   5     1479.01     1315.81     47.61 o
  -9  -6   5      877.81     1621.94     52.55 o
  -8  -6   5     3536.91     2945.89     72.99 o
  -7  -6   5     4079.09     5010.25    106.06 o
  -6  -6   5       21.43       17.61      7.19 o
  -5  -6   5    13877.71    15986.96    256.64 o
  -4  -6   5       11.07        8.32      6.45 o
  -3  -6   5    10311.13    12908.60    208.50 o
  -2  -6   5     1421.79     1899.83     40.51 o
  -1  -6   5     6410.54     6747.21    117.59 o
   0  -6   5      770.14     1064.80     25.92 o
   1  -6   5     4862.38     5517.77    103.61 o
   2  -6   5     2519.49     2531.10     55.53 o
   3  -6   5    16411.28    16557.90    313.04 o
   4  -6   5       10.36        5.76      6.94 o
   5  -6   5    20337.28    20259.19    357.16 o
   6  -6   5        3.08       12.49      6.82 o
   7  -6   5    10248.87     9470.82    220.27 o
   8  -6   5      633.66     1161.55     50.43 o
   9  -6   5     5446.84     5106.09    138.09 o
  10  -6   5      252.48      474.12     36.70 o
  11  -6   5     3236.99     3104.59    118.27 o
  12  -6   5      184.78      420.91     38.08 o
  13  -6   5     1224.02     1254.16     63.92 o
  14  -6   5      196.84      432.33     58.73 o
  15  -6   5      255.85      392.68     47.72 o
 -15  -5   5     1707.81     1671.66     95.01 o
 -14  -5   5      265.17      267.70     30.21 o
 -13  -5   5     3625.83     3660.98    101.19 o
 -12  -5   5     1753.33     2298.91     90.02 o
 -11  -5   5     4527.45     4266.77    110.78 o
 -10  -5   5      281.12      470.50     30.36 o
  -9  -5   5    10029.33     9194.59    213.36 o
  -8  -5   5      372.15      581.18     30.15 o
  -7  -5   5    14563.89    13573.20    278.38 o
  -6  -5   5    13994.86    16629.90    262.88 o
  -5  -5   5    25696.03    26019.07    411.23 o
  -4  -5   5     7141.65     9457.52    168.27 o
  -3  -5   5      453.29      782.23     21.37 o
  -2  -5   5     9259.11    11509.50    193.10 o
  -1  -5   5     3081.32     3388.83     57.99 o
   0  -5   5    36219.41    46316.36    699.42 o
   1  -5   5      982.70     1953.09     39.76 o
   2  -5   5    11275.10    12480.36    266.73 o
   3  -5   5     1601.44     1683.33     38.72 o
   4  -5   5    14435.09    14328.91    270.65 o
   5  -5   5    14142.95    18517.45    310.07 o
   6  -5   5    23351.51    23436.26    445.11 o
   7  -5   5     7357.03     9071.83    229.13 o
   8  -5   5     1433.06     1560.86     51.54 o
   9  -5   5     3745.73     5263.79    139.29 o
  10  -5   5     1576.65     1645.80     65.93 o
  11  -5   5     1100.85     1980.05     76.46 o
  12  -5   5     4717.04     4611.50    156.49 o
  13  -5   5     2074.99     2585.11     96.44 o
  14  -5   5       67.00      125.42     23.80 o
  15  -5   5      571.32      805.63     49.79 o
 -15  -4   5      267.51      227.39     29.09 o
 -14  -4   5     1085.77     1205.26     54.87 o
 -13  -4   5      261.47      353.43     27.98 o
 -12  -4   5     5168.97     5277.63    117.08 o
 -11  -4   5      620.02     1002.58     35.62 o
 -10  -4   5     7824.11     7475.60    155.65 o
  -9  -4   5      338.68      306.78     20.09 o
  -8  -4   5     4385.64     4187.99     85.23 o
  -7  -4   5      253.87      233.87     14.69 o
  -6  -4   5     6454.24     5999.41     99.58 o
  -5  -4   5      170.45      288.27     31.54 o
  -4  -4   5    12245.55    11500.97    192.98 o
  -3  -4   5      704.68      744.62     21.23 o
  -2  -4   5     1380.10     2236.06     66.87 o
  -1  -4   5     1509.10     1900.01     35.02 o
   0  -4   5      562.78      677.79     16.74 o
   1  -4   5      995.43     1525.06     32.60 o
   2  -4   5     3406.95     3657.82     71.98 o
   3  -4   5      812.84      877.53     25.15 o
   4  -4   5     5116.52     6740.02    158.75 o
   5  -4   5     1285.52     1215.68     35.93 o
   6  -4   5     1813.26     2800.08     86.20 o
   7  -4   5      297.41      447.17     25.13 o
   8  -4   5     3066.81     3338.45     91.30 o
   9  -4   5       47.41      101.44     16.14 o
  10  -4   5     5338.59     6151.70    186.35 o
  11  -4   5     3344.43     3273.74    109.83 o
  12  -4   5     3574.85     4399.70    142.17 o
  13  -4   5     1307.90     1280.77     55.62 o
  14  -4   5      902.55     1109.00     53.24 o
  15  -4   5      265.08      306.60     31.21 o
 -16  -3   5      188.55      180.54     38.72 o
 -15  -3   5      321.04      353.64     41.35 o
 -14  -3   5      443.78      442.12     35.57 o
 -13  -3   5      219.40      233.10     18.68 o
 -12  -3   5      344.23      333.86     23.32 o
 -11  -3   5     4654.02     4929.23    108.42 o
 -10  -3   5      177.92      185.69     16.90 o
  -9  -3   5     2145.72     2396.19     53.91 o
  -8  -3   5     1764.67     1727.09     41.40 o
  -7  -3   5     1901.35     1745.95     33.69 o
  -6  -3   5    11396.55    11710.29    173.66 o
  -5  -3   5     7167.98     7197.96    123.78 o
  -4  -3   5     1601.69     1605.23     36.04 o
  -3  -3   5     5980.49     6832.39    116.97 o
  -2  -3   5    21876.93    23748.72    405.59 o
  -1  -3   5     2964.57     3320.59     72.70 o
   0  -3   5    78003.70    91743.45   1481.39 o
   1  -3   5     1565.61     2157.67     44.45 o
   2  -3   5    21276.22    23927.35    435.12 o
   3  -3   5     6987.06     7164.40    158.84 o
   4  -3   5     2220.28     1916.64     49.04 o
   5  -3   5     6175.99     6531.97    164.12 o
   6  -3   5     8594.86     9548.67    236.46 o
   7  -3   5      883.63     1054.95     42.26 o
   8  -3   5     1383.97     1483.87     54.92 o
   9  -3   5     4172.90     4017.87    125.11 o
  10  -3   5       36.14       50.11     14.35 o
  11  -3   5     6257.11     6631.84    180.57 o
  12  -3   5       74.37       93.51     18.16 o
  13  -3   5      545.75      652.52     50.70 o
  14  -3   5      656.81      654.65     41.59 o
  15  -3   5     1686.24     1814.93     74.07 o
 -16  -2   5     1133.15     1296.01     85.84 o
 -15  -2   5      142.73      119.23     25.48 o
 -14  -2   5      794.76      794.93     46.63 o
 -13  -2   5       74.27       87.59     16.36 o
 -12  -2   5       47.56       71.20     12.38 o
 -11  -2   5      658.21      651.30     27.65 o
 -10  -2   5     1724.34     1552.52     39.35 o
  -9  -2   5      324.71      302.08     16.86 o
  -8  -2   5       80.57       60.62      9.34 o
  -7  -2   5     6929.52     6879.53    110.06 o
  -6  -2   5       28.35       13.36      5.39 o
  -5  -2   5    20536.82    21375.18    338.65 o
  -4  -2   5     1081.29     1064.30     22.05 o
  -3  -2   5     5124.02     5063.60     87.83 o
  -2  -2   5     1511.14     1552.33     46.12 o
  -1  -2   5    55076.75    60245.01   1076.11 o
   0  -2   5       24.36       34.74      5.87 o
   1  -2   5    54173.72    58154.49   1280.05 o
   2  -2   5     1601.48     1542.04     34.71 o
   3  -2   5     5712.29     5393.88    119.47 o
   4  -2   5      542.40      672.49     23.97 o
   5  -2   5    22062.26    22055.61    477.68 o
   6  -2   5       86.45       88.64     13.84 o
   7  -2   5     7716.68     7797.58    224.08 o
   8  -2   5      117.28      119.38     13.58 o
   9  -2   5      489.66      543.37     26.26 o
  10  -2   5      433.24      629.19     68.02 o
  11  -2   5      519.83      508.89     28.93 o
  12  -2   5      260.68      311.35     23.92 o
  13  -2   5       15.11       -5.76     12.28 o
  14  -2   5      337.50      367.50     29.23 o
  15  -2   5      448.49      476.05     39.42 o
  16  -2   5      367.37      461.79     62.12 o
 -16  -1   5      182.72      212.50     30.28 o
 -15  -1   5     1274.22     1316.37     62.78 o
 -14  -1   5      279.69      372.96     33.61 o
 -13  -1   5      376.11      386.49     27.14 o
 -12  -1   5      475.04      502.41     29.11 o
 -11  -1   5     3174.46     3421.77     73.30 o
 -10  -1   5      218.92      231.84     14.88 o
  -9  -1   5     1474.06     1265.36     31.86 o
  -8  -1   5     1138.21     1147.06     26.86 o
  -7  -1   5     2687.38     2704.74     45.16 o
  -6  -1   5     6475.11     6926.84    110.31 o
  -5  -1   5     3440.39     3113.33     52.64 o
  -4  -1   5    10248.60    11490.50    183.61 o
  -3  -1   5     1282.71     1168.90     22.71 o
  -2  -1   5     2076.56     2414.52     65.05 o
  -1  -1   5       72.50      109.75      7.78 o
   0  -1   5    11092.48    11376.48    316.79 o
   1  -1   5       38.55       43.32      4.75 o
   2  -1   5     3654.85     3630.01     76.07 o
   3  -1   5     1492.59     1385.39     39.24 o
   4  -1   5    15749.97    15368.81    333.03 o
   5  -1   5     2896.13     2763.33     73.08 o
   6  -1   5     9127.45     8927.26    188.34 o
   7  -1   5     2513.20     2578.84     60.18 o
   8  -1   5     1355.12     1396.62     41.14 o
   9  -1   5      809.60      849.91     36.97 o
  10  -1   5      201.22      198.25     18.03 o
  11  -1   5     4367.49     4521.08    116.23 o
  12  -1   5      337.24      311.90     22.11 o
  13  -1   5       63.42       50.21     11.65 o
  14  -1   5       36.44       21.29     23.27 o
  15  -1   5      644.13      606.93     59.21 o
  16  -1   5       84.66      110.81     51.28 o
 -16   0   5      548.69      503.72     41.06 o
 -15   0   5      455.47      492.58     36.00 o
 -14   0   5      175.65      169.17     25.00 o
 -13   0   5      105.88       69.86     15.76 o
 -12   0   5     1049.33     1429.65     53.30 o
 -11   0   5      368.50      340.54     20.33 o
 -10   0   5     2081.03     2333.83     56.58 o
  -9   0   5      262.07      234.13     13.82 o
  -8   0   5     1011.57     1319.50     27.18 o
  -7   0   5      898.31      828.69     18.64 o
  -6   0   5      235.21      200.27     16.11 o
  -5   0   5      178.87      184.13      9.33 o
  -4   0   5       70.40       38.32      4.94 o
  -3   0   5      994.88     1149.16     25.37 o
  -2   0   5     2362.25     2170.25     38.30 o
  -1   0   5       31.60       43.84      6.93 o
   0   0   5       28.72       15.53      3.87 o
   1   0   5      193.98      244.89      8.19 o
   2   0   5     1760.58     1822.09     56.17 o
   3   0   5     2336.53     1908.73     39.97 o
   4   0   5      517.05      368.50     18.61 o
   5   0   5      227.64      201.72     11.77 o
   6   0   5     1191.92     1002.79     30.63 o
   7   0   5      114.81       95.09     15.70 o
   8   0   5     2845.90     2499.35     58.98 o
   9   0   5      347.76      336.24     20.24 o
  10   0   5     4250.64     3982.65    111.87 o
  11   0   5      325.76      292.72     41.69 o
  12   0   5     3741.97     3638.60    126.73 o
  13   0   5      395.00      403.97     36.77 o
  14   0   5      449.61      520.28     67.62 o
  15   0   5       66.40       18.14     23.06 o
  16   0   5     1593.75     1735.10     99.17 o
 -16   1   5      255.65      219.26     36.42 o
 -15   1   5      120.81       73.93     20.01 o
 -14   1   5       88.04       82.92     20.30 o
 -13   1   5       86.08       39.60     17.81 o
 -12   1   5      268.44      247.65     19.23 o
 -10   1   5       64.39       81.07     12.46 o
  -9   1   5      313.14      245.47     14.66 o
  -8   1   5      136.25      116.79      9.93 o
  -6   1   5    13725.71    13363.48    223.40 o
  -5   1   5     1535.00     1429.18     31.49 o
  -4   1   5     5108.92     4637.88     77.86 o
  -3   1   5      565.01      540.01     14.24 o
  -2   1   5     4639.89     4394.55     75.87 o
  -1   1   5      464.92      483.57     19.89 o
   0   1   5     3943.89     3411.05     62.84 o
   1   1   5      672.50      562.80     13.69 o
   2   1   5     3243.94     3114.43     89.91 o
   3   1   5       88.21       47.96      5.88 o
   4   1   5     3236.46     3229.87    102.89 o
   5   1   5      342.27      526.22     19.81 o
   6   1   5    10112.04    11067.69    245.64 o
   7   1   5     2111.54     1986.65     53.02 o
   8   1   5      246.65      211.82     16.88 o
   9   1   5      999.15      848.93     33.31 o
  10   1   5       13.15      -17.05     17.05 o
  11   1   5     3353.72     3125.33    106.06 o
  12   1   5      413.89      344.94     32.89 o
  13   1   5      534.77      621.47     45.98 o
  14   1   5       29.72       38.93     38.78 o
  15   1   5      355.88      400.02     44.42 o
  16   1   5      452.19      423.33     56.86 o
 -16   2   5     1447.10     1574.47     96.52 o
 -15   2   5       74.57       58.81     33.99 o
 -14   2   5      926.24     1058.23     62.18 o
 -13   2   5      118.99      127.72     20.94 o
 -12   2   5      225.45      286.90     23.61 o
 -11   2   5      264.87      236.95     18.72 o
 -10   2   5     6901.92     6377.56    130.68 o
  -9   2   5       33.76       23.05      8.51 o
  -8   2   5     2462.85     2290.26     44.20 o
  -7   2   5     1041.64      993.99     25.06 o
  -6   2   5     1358.65     1248.49     28.53 o
  -5   2   5     7878.56     7941.15    142.54 o
  -4   2   5     2878.37     2841.78     92.16 o
  -3   2   5       17.13       11.99      4.94 o
  -2   2   5     1042.49     1099.79     22.60 o
  -1   2   5       48.04       18.20      5.08 o
   0   2   5      298.96      236.83     10.76 o
   1   2   5       60.06       22.34      4.29 o
   2   2   5      923.90      900.33     21.16 o
   3   2   5       74.84      107.02      6.93 o
   4   2   5     2095.82     1948.43     61.35 o
   5   2   5     7189.47     7412.39    188.46 o
   6   2   5      333.10      162.21     34.54 o
   7   2   5     1198.71     1162.30     36.99 o
   9   2   5       30.14        8.94     10.68 o
  11   2   5      230.43      192.64     34.48 o
  12   2   5      201.51      175.02     44.10 o
  13   2   5      321.10      237.16     30.31 o
  14   2   5      143.17       75.90     25.77 o
  15   2   5      197.33      183.42     32.32 o
  16   2   5      295.00      209.30     74.30 o
 -16   3   5        8.59       37.34     33.30 o
 -15   3   5     2517.19     2814.11    128.42 o
 -14   3   5       34.43       24.34     22.19 o
 -13   3   5     1632.40     1521.58     68.67 o
 -12   3   5       24.58        7.10     14.07 o
 -11   3   5     2494.53     2440.78     68.95 o
 -10   3   5      115.35      117.99     13.70 o
  -9   3   5     3508.13     3151.43     65.39 o
  -8   3   5       71.57      118.66      9.78 o
  -7   3   5     4292.27     3859.67     70.96 o
  -6   3   5     1134.31      949.61     25.29 o
  -5   3   5     4006.19     3786.68    100.72 o
  -4   3   5      138.32       27.53      7.43 o
  -3   3   5     5173.82     4871.73    118.31 o
  -2   3   5      358.22      457.41     20.06 o
  -1   3   5     8422.02     7945.06    134.22 o
   0   3   5    14887.00    14332.90    249.40 o
   1   3   5     6085.65     5673.72    105.18 o
   2   3   5     1214.68     1149.10     37.23 o
   3   3   5     4942.93     4340.62     87.79 o
   4   3   5      802.53      827.80     28.47 o
   5   3   5     5537.76     4772.97    124.03 o
   6   3   5      483.80      425.04     51.82 o
   7   3   5     2212.35     2333.44     83.26 o
   8   3   5       27.05       -1.90      9.59 o
   9   3   5     1954.46     2129.07     60.71 o
  10   3   5       14.82        4.46     18.22 o
  11   3   5     2612.70     2591.11    134.85 o
  12   3   5        3.21      -16.83     25.62 o
  13   3   5      827.84      753.90     79.54 o
  14   3   5       23.73        5.82     34.68 o
  15   3   5     1880.95     2196.89    141.40 o
 -15   4   5      549.02      480.94     57.09 o
 -14   4   5     1582.69     1726.03     77.36 o
 -13   4   5        4.73        4.19     18.45 o
 -12   4   5      910.56      879.88     48.30 o
 -11   4   5      604.05      651.62     42.04 o
 -10   4   5      129.32       53.74     10.05 o
  -9   4   5       86.46       82.57     10.99 o
  -8   4   5     3366.19     3316.33     61.31 o
  -7   4   5     3236.94     2989.77     55.75 o
  -6   4   5     4377.56     4188.08     73.43 o
  -5   4   5    11692.13    10706.80    183.07 o
  -4   4   5     1318.68     1682.16     46.22 o
  -3   4   5     3836.39     4044.87     74.04 o
  -2   4   5      166.45      103.57      8.38 o
  -1   4   5    28175.82    26614.06    645.43 o
   0   4   5       85.04       86.35      6.99 o
   1   4   5    33115.89    30451.97    546.18 o
   2   4   5      400.28      263.53     10.66 o
   3   4   5     2883.90     2880.55    105.85 o
   4   4   5     3081.90     2834.51     60.37 o
   5   4   5     6145.90     5997.10    223.09 o
   6   4   5     4046.24     3907.70    105.60 o
   7   4   5     2347.98     2375.03     58.94 o
   8   4   5     3447.88     3555.80     84.03 o
   9   4   5       46.92       28.55     13.68 o
  10   4   5      792.78      883.03     45.04 o
  11   4   5       88.48       50.18     23.61 o
  12   4   5      810.45      835.64     88.43 o
  13   4   5       27.20       27.66     98.90 o
  14   4   5     2462.82     2645.52    152.58 o
  15   4   5      677.73      654.59     83.86 o
 -15   5   5      860.95     1043.23     81.83 o
 -14   5   5       46.00       37.02     49.00 o
 -13   5   5      196.50      201.21     27.71 o
 -12   5   5      385.40      382.05     34.34 o
 -11   5   5      272.04      303.57     26.39 o
 -10   5   5      674.01      732.16     33.58 o
  -9   5   5     1370.45     1251.84     38.21 o
  -8   5   5      938.67      831.60     27.69 o
  -7   5   5     1606.49     1489.97     33.45 o
  -6   5   5     2239.05     1952.06     45.33 o
  -5   5   5     2885.13     3070.65     56.37 o
  -4   5   5     9079.34     8389.30    154.72 o
  -3   5   5     1593.10     1679.76     41.37 o
  -2   5   5    34290.92    33001.25    867.89 o
  -1   5   5     4184.11     4007.73     80.49 o
   0   5   5     7908.28     7054.15    248.38 o
   1   5   5     1229.21      981.12     28.68 o
   2   5   5    35146.86    33239.43    643.08 o
   3   5   5      933.30      932.12     39.70 o
   4   5   5     9176.44     8030.81    162.95 o
   5   5   5     2958.80     2934.23     63.86 o
   6   5   5     2046.90     1736.79     52.37 o
   7   5   5      655.67      751.77     63.25 o
   8   5   5      309.51      273.72     26.63 o
   9   5   5      810.65      851.10     49.58 o
  10   5   5       85.62       38.24     16.32 o
  11   5   5      189.08      217.94     43.75 o
  12   5   5      192.07      187.33     41.74 o
  13   5   5      144.31      169.54     57.56 o
  14   5   5      184.61       85.81     62.79 o
 -15   6   5       31.87       12.44     41.34 o
 -14   6   5     1786.74     1670.89     90.65 o
 -13   6   5      358.15      290.01     32.51 o
 -12   6   5     1535.06     1426.87     62.84 o
 -11   6   5     2907.66     2866.43     79.10 o
 -10   6   5     2659.47     2632.57     70.28 o
  -9   6   5      749.71      778.79     36.21 o
  -8   6   5      868.54      419.30     31.42 o
  -7   6   5      426.90      437.74     23.09 o
  -6   6   5     1186.08     1394.46     84.34 o
  -5   6   5     1321.18     1465.27     47.68 o
  -3   6   5     7588.24     7411.85    134.38 o
  -2   6   5      384.54      138.57     22.30 o
  -1   6   5     1756.22     1640.73     50.71 o
   0   6   5      873.41      787.53     22.88 o
   1   6   5     1609.92     1545.57     44.84 o
   2   6   5     2142.44     1889.75     47.04 o
   3   6   5     9988.19     9427.17    188.52 o
   4   6   5     3231.79     2930.28     78.86 o
   5   6   5      677.24      755.14     51.68 o
   6   6   5     4106.06     3804.69     97.59 o
   7   6   5      309.84      262.21     16.32 o
   8   6   5     3744.66     3275.36     84.11 o
   9   6   5      392.83      332.51     21.31 o
  10   6   5     2984.94     2967.14     79.65 o
  11   6   5     2546.43     2711.31    181.57 o
  12   6   5     1353.95     1405.74     96.67 o
  13   6   5      519.38      546.28    103.61 o
 -15   7   5      636.39      556.82     75.68 o
 -14   7   5      763.98      854.11     90.29 o
 -13   7   5     1961.05     1971.36     79.75 o
 -12   7   5     1407.41     1488.57     88.64 o
 -11   7   5     2146.33     2091.70    100.42 o
 -10   7   5     2268.45     2108.21     61.87 o
  -9   7   5     2399.35     2367.84    154.45 o
  -8   7   5     4071.75     3729.77     80.04 o
  -7   7   5     3103.41     2815.79    143.37 o
  -6   7   5     7455.00     6771.94    140.22 o
  -4   7   5     2627.51     2606.79     60.96 o
  -3   7   5     2089.43      976.40     91.05 o
  -2   7   5       68.49       68.40      9.46 o
  -1   7   5     3604.65     4360.60    188.40 o
   0   7   5     1130.22     1119.48     25.44 o
   1   7   5     7955.28     7823.42    132.39 o
   2   7   5       68.45       80.78      7.62 o
   3   7   5    11679.42    11222.47    212.53 o
   4   7   5      348.82       26.49     11.43 o
   5   7   5     3154.00     2746.31     63.84 o
   6   7   5     4742.45     4524.91    155.47 o
   7   7   5     8590.08     7481.35    175.26 o
   8   7   5      612.42      119.39     18.55 o
   9   7   5     5666.38     5081.42    125.92 o
  10   7   5      971.03      982.32     43.94 o
  11   7   5     3234.50     3421.25    126.33 o
  12   7   5      503.77      416.82     92.62 o
  13   7   5     2251.05     2570.25    248.55 o
  14   7   5      399.30      440.59     55.47 o
 -14   8   5      239.81       47.05     39.77 o
 -13   8   5     1575.18     1817.34     87.26 o
 -12   8   5      153.93      105.20     21.86 o
 -11   8   5      774.93      861.07     46.36 o
 -10   8   5      131.70       14.78     14.79 o
  -9   8   5     4391.56     4078.87    111.18 o
  -8   8   5      616.31      150.66     22.37 o
  -7   8   5    13130.52    11744.33    222.63 o
  -6   8   5      178.17      116.12     15.87 o
  -5   8   5     6528.52     5924.47    118.02 o
  -4   8   5      260.45      212.63     16.73 o
  -3   8   5    14687.81    13863.14    261.53 o
  -2   8   5      274.74      136.39     14.66 o
  -1   8   5     6780.90     6309.96    118.42 o
   0   8   5       65.47       97.38      9.00 o
   1   8   5     5038.41     4812.22    105.98 o
   2   8   5     1544.18     1409.80     27.83 o
   3   8   5     7443.60     7073.16    275.47 o
   4   8   5     1020.61      990.49     29.01 o
   5   8   5     1547.60     1274.60     70.39 o
   6   8   5      350.20      355.98     20.66 o
   7   8   5     2835.51     1846.06    100.47 o
   8   8   5     4296.29     4161.63    105.19 o
   9   8   5      565.19       24.11     19.50 o
  10   8   5      978.42     1110.28     72.64 o
  11   8   5      161.60       97.61     24.83 o
  12   8   5      714.83      881.45    106.22 o
  13   8   5      204.00        7.33     27.05 o
  14   8   5     1511.38     1792.69    130.82 o
 -14   9   5     1632.85     1801.00    112.35 o
 -13   9   5      412.09      522.94     51.91 o
 -12   9   5      966.76     1111.52     58.77 o
 -11   9   5      371.28      459.62     39.02 o
 -10   9   5     1334.74     1324.24     55.99 o
  -9   9   5      260.87      217.11     26.14 o
  -8   9   5     2313.95     2046.44     57.14 o
  -7   9   5      663.62      808.72     35.69 o
  -6   9   5     3994.64     3666.65     85.77 o
  -5   9   5      702.97      705.25     30.84 o
  -4   9   5     9961.02     9429.93    183.74 o
  -3   9   5      510.04      454.54     22.86 o
  -2   9   5    11027.10    10636.93    203.72 o
  -1   9   5     1587.79     1568.26     43.51 o
   0   9   5        9.83       15.19      7.79 o
   1   9   5      782.27      752.66     29.07 o
   2   9   5     5032.07     5042.17    188.12 o
   3   9   5      857.23      739.59     25.83 o
   4   9   5     6528.56     6095.55    175.25 o
   5   9   5      153.05       86.93     12.18 o
   6   9   5     1803.71     1629.36     82.70 o
   7   9   5      117.27       93.30     13.10 o
   8   9   5      294.79       34.72     14.92 o
   9   9   5       43.99       37.91     17.98 o
  10   9   5      498.06      506.13     40.63 o
  11   9   5       48.74       -8.37     16.70 o
  12   9   5      174.82       73.09     34.54 o
  13   9   5      102.81      136.87     36.94 o
 -13  10   5      206.28      165.52     45.26 o
 -12  10   5     1048.19     1112.14     71.30 o
 -11  10   5      320.95      436.82     38.75 o
 -10  10   5      665.64      553.81     41.80 o
  -9  10   5      653.64      663.07     45.97 o
  -8  10   5      958.16      751.74     80.09 o
  -7  10   5       36.66       -6.75     11.39 o
  -6  10   5     1086.73     1126.15     63.83 o
  -5  10   5      292.97      358.26     23.02 o
  -4  10   5     1567.13     1709.78     55.21 o
  -3  10   5       81.43       36.40     12.09 o
  -2  10   5     2912.70     2988.24     73.30 o
  -1  10   5      673.65      605.39     29.91 o
   0  10   5     1205.12     1117.59     30.62 o
   1  10   5     1336.92     1203.54     29.36 o
   2  10   5     4363.38     4134.58     82.24 o
   3  10   5      100.85       83.20     12.18 o
   4  10   5     2911.41     2650.64     66.18 o
   5  10   5       79.09       51.50     11.79 o
   6  10   5     2555.78     2324.33     62.69 o
   7  10   5      254.08      239.10     22.15 o
   8  10   5     2722.71     2459.15     80.15 o
   9  10   5      292.36      268.34     31.72 o
  10  10   5     1301.66     1319.19     64.18 o
  11  10   5       41.13       15.99     18.79 o
  12  10   5      491.72      409.67     56.39 o
  13  10   5      317.32      579.57    125.58 o
 -13  11   5     1130.91     1081.53    114.81 o
 -12  11   5       44.33       97.46     34.63 o
 -11  11   5      628.77      435.60     39.27 o
 -10  11   5       87.95      114.64     23.74 o
  -9  11   5      428.66      241.48     27.14 o
  -8  11   5     1110.05     1158.03     45.08 o
  -7  11   5     1482.32     1397.80     92.08 o
  -6  11   5     1721.69     1584.03     46.61 o
  -5  11   5      234.01       87.15     14.06 o
  -4  11   5     3726.69     3381.57     77.77 o
  -3  11   5      844.44      963.40     64.53 o
  -2  11   5     5515.08     5222.03    109.30 o
  -1  11   5     1805.64     1706.36     43.23 o
   0  11   5      292.76      266.34     17.47 o
   1  11   5      251.53      151.21     29.29 o
   2  11   5     1880.11     1805.28    108.70 o
   3  11   5     3605.58     3448.00     77.54 o
   4  11   5     1893.90     1551.04     72.48 o
   5  11   5     1643.29     1430.64     48.63 o
   6  11   5      753.09      599.19     43.92 o
   7  11   5     3864.76     3565.70    109.10 o
   8  11   5      156.54       45.36     18.04 o
   9  11   5     2361.46     2348.13     81.32 o
  10  11   5       20.62        7.80     20.37 o
  11  11   5     1542.11     1661.53     78.08 o
  12  11   5        7.29       10.52     31.77 o
 -12  12   5       65.60       35.80     23.75 o
 -11  12   5      733.48      678.37     46.40 o
 -10  12   5      125.13       94.25     27.94 o
  -9  12   5     2084.62     2124.79     69.68 o
  -8  12   5      164.85      192.22     25.31 o
  -7  12   5     6187.31     6357.24    142.69 o
  -6  12   5      560.28      572.82     31.56 o
  -5  12   5     1492.17     1467.94     46.13 o
  -4  12   5      315.77      303.18     25.59 o
  -3  12   5     7561.95     7164.65    146.64 o
  -2  12   5     1073.57     1044.50     37.78 o
  -1  12   5     3733.13     3443.38     72.11 o
   0  12   5     1148.98     1127.35     36.30 o
   1  12   5     2518.36     2370.60    113.13 o
   2  12   5      235.95      178.03     17.61 o
   3  12   5     6743.01     6164.26    147.74 o
   4  12   5      110.89      105.38     19.48 o
   5  12   5      931.13      858.15     43.80 o
   6  12   5      482.61      526.62     38.18 o
   7  12   5     1389.98      652.78     55.80 o
   8  12   5       26.72       25.06     17.00 o
   9  12   5      450.97      288.32     45.47 o
  10  12   5       86.14       76.62     25.42 o
  11  12   5      107.15       25.23     23.31 o
 -11  13   5      520.34      656.84     48.45 o
 -10  13   5      411.85      492.53     41.36 o
  -9  13   5      518.46      257.46     30.42 o
  -8  13   5     1000.76     1083.41     49.32 o
  -7  13   5       78.49       32.84     17.70 o
  -6  13   5     1244.50     1341.10     50.94 o
  -5  13   5       26.29        1.26     15.24 o
  -4  13   5     2582.07     2547.80     66.13 o
  -3  13   5      374.27      329.47     23.85 o
  -2  13   5     6643.75     6435.92    127.24 o
  -1  13   5      457.00      489.81     26.19 o
   0  13   5     5335.22     5245.82    116.98 o
   1  13   5      145.99      122.22     25.80 o
   2  13   5     6132.31     6083.02    141.43 o
   3  13   5     1045.02     1093.69     59.58 o
   4  13   5     2110.65     2050.07     90.94 o
   5  13   5      171.28      168.66     27.53 o
   6  13   5      336.03      230.41     34.74 o
   7  13   5      117.26       32.72     24.62 o
   8  13   5      242.22      141.95     25.19 o
   9  13   5     2231.42     2188.88     83.08 o
  10  13   5       76.89       28.78     25.41 o
  11  13   5      101.81       48.94     34.51 o
 -10  14   5     1747.18     1555.28     80.62 o
  -9  14   5      238.17      221.51     32.28 o
  -8  14   5      752.62      203.40     27.40 o
  -7  14   5        9.45       18.52     18.95 o
  -6  14   5      582.43      303.86     34.09 o
  -5  14   5       14.35       17.56     16.00 o
  -4  14   5      459.98      114.52     21.44 o
  -3  14   5       36.09       10.97     16.01 o
  -2  14   5      507.40      431.62     27.66 o
  -1  14   5      654.60      673.99     35.89 o
   0  14   5      390.11      431.31     39.86 o
   1  14   5      420.02      441.52     30.57 o
   2  14   5     2368.53     2343.50     74.47 o
   3  14   5       39.05       50.42     25.08 o
   4  14   5     3411.72     3435.05    174.16 o
   5  14   5        6.27        1.54     23.43 o
   6  14   5     2107.63     1965.96    101.91 o
   7  14   5       60.86       28.44     24.23 o
   8  14   5     4581.95     4698.87    163.38 o
   9  14   5       72.33       17.90     32.31 o
  10  14   5     1670.05     1626.16    148.73 o
  -9  15   5      683.80      318.80     37.84 o
  -8  15   5     1429.78     1765.14     75.74 o
  -7  15   5      193.27        3.89     19.65 o
  -6  15   5      661.75      707.19     41.11 o
  -5  15   5     1255.44     1002.97     61.21 o
  -4  15   5     1248.60     1239.61     49.34 o
  -3  15   5      297.65      175.28     20.28 o
  -2  15   5      873.84      944.45     44.64 o
  -1  15   5      532.52      593.18     38.18 o
   0  15   5        8.65       -9.20     18.24 o
   1  15   5      161.88      175.80     24.77 o
   2  15   5      188.46      135.25     24.49 o
   3  15   5      797.78      816.07     66.51 o
   4  15   5      164.45       11.35     28.85 o
   5  15   5     2844.83     2992.40    125.23 o
   6  15   5      232.46      126.89     37.39 o
   7  15   5     1466.59     1648.78    160.46 o
   8  15   5      400.10      320.16     41.44 o
   9  15   5     2765.91     2054.32    182.09 o
  -8  16   5      119.32       61.18     35.50 o
  -7  16   5     2076.84     1906.65     66.34 o
  -6  16   5      148.03      196.10     29.55 o
  -5  16   5     1796.01     1655.97     65.15 o
  -4  16   5      177.92      117.99     23.01 o
  -3  16   5     1576.34     1545.43     61.13 o
  -2  16   5        6.16        0.01     21.28 o
  -1  16   5      715.91      768.51     48.52 o
   0  16   5        9.80       10.04     21.31 o
   1  16   5      678.04      688.79     44.23 o
   2  16   5       35.70        4.75     22.07 o
   3  16   5      238.32       85.25     31.90 o
   4  16   5      107.03       39.67     29.62 o
   5  16   5      230.20       59.68     30.50 o
   6  16   5      194.71      129.17     42.36 o
   7  16   5      264.70        7.19     34.00 o
  -6  17   5      360.36      270.02     36.75 o
  -5  17   5      129.12      100.21     27.55 o
  -4  17   5      875.55      931.46     51.77 o
  -3  17   5      849.52      769.01     46.59 o
  -2  17   5       14.56      -22.54     22.54 o
  -1  17   5      907.07     1039.36     57.27 o
   0  17   5      253.89      237.50     32.93 o
   1  17   5      973.81      897.17     57.51 o
   2  17   5       88.13       23.16     25.12 o
   3  17   5      956.82      993.85     78.41 o
   4  17   5      124.59       15.65     31.89 o
   5  17   5      365.72      350.20     49.70 o
  -3  18   5       19.08      -51.80     51.80 o
  -2  18   5      554.12      471.42     42.90 o
  -1  18   5      200.86      182.31     32.42 o
   0  18   5      832.21      830.51     53.04 o
   1  18   5       35.45       10.44     26.66 o
   2  18   5      323.74      257.59     48.24 o
  -2 -18   6     1341.50     1817.13    101.07 o
  -1 -18   6       56.15       68.04     23.88 o
   0 -18   6      970.97      807.68     49.61 o
   1 -18   6       55.22       54.28     23.46 o
   2 -18   6     3790.89     3232.30     93.21 o
   3 -18   6      834.88      582.43     57.46 o
  -5 -17   6      238.13      183.94     26.51 o
  -4 -17   6      569.07      484.53     36.53 o
  -3 -17   6     1259.96     1895.33     64.93 o
  -2 -17   6     1322.29     1302.15     60.01 o
  -1 -17   6      761.41      779.66     40.68 o
   0 -17   6     1131.12     1243.97     61.78 o
   1 -17   6     1501.96     1392.73     58.21 o
   2 -17   6      227.68      325.86     29.39 o
   3 -17   6     4260.05     3354.64     93.70 o
   4 -17   6       78.01       79.52     21.97 o
   5 -17   6      490.91      400.29     37.68 o
   6 -17   6      358.63      430.46     57.80 o
  -7 -16   6     2642.55     2426.27     94.73 o
  -6 -16   6      180.67      215.14     26.49 o
  -5 -16   6     1526.82     1331.79     70.11 o
  -4 -16   6       23.97       11.36     16.16 o
  -3 -16   6     2949.97     2650.59     77.75 o
  -2 -16   6      165.80      241.65     25.50 o
  -1 -16   6     3246.47     2825.40     75.21 o
   0 -16   6     1742.41     1701.65     55.05 o
   1 -16   6      961.14     1625.10     58.11 o
   2 -16   6      542.57      638.81     39.83 o
   3 -16   6     1142.80     1641.54     59.19 o
   4 -16   6      165.82      131.91     23.60 o
   5 -16   6      344.50      447.93     34.99 o
   6 -16   6      243.87      326.81     56.86 o
   7 -16   6      374.50      471.11     65.25 o
  -9 -15   6      124.76      107.64     33.29 o
  -8 -15   6     1270.63     1233.94     71.34 o
  -7 -15   6       73.39       58.45     25.10 o
  -6 -15   6     1223.40     1105.31     52.75 o
  -5 -15   6      323.80      299.20     26.87 o
  -4 -15   6      652.25      690.61     39.54 o
  -3 -15   6     2237.21     2213.37     67.65 o
  -2 -15   6     2291.40     2072.12     64.83 o
  -1 -15   6     1245.77     1801.85     55.44 o
   0 -15   6      463.11      541.95     33.46 o
   1 -15   6     2855.89     2811.43     74.03 o
   2 -15   6      387.64      831.26     76.26 o
   3 -15   6     1881.59     2016.17     64.20 o
   4 -15   6      455.41      461.09     32.88 o
   5 -15   6      298.24      225.50     25.46 o
   6 -15   6      277.23      341.18     46.05 o
   7 -15   6      492.30      473.28     72.58 o
   8 -15   6      501.67      612.92     75.15 o
   9 -15   6      448.23      424.85     47.27 o
 -10 -14   6      117.43      104.70     27.83 o
  -9 -14   6      522.39      530.28     46.90 o
  -8 -14   6      362.21      480.96     41.82 o
  -7 -14   6      843.36      853.35     56.68 o
  -6 -14   6       47.39       53.16     17.08 o
  -5 -14   6     1131.83     1287.09     53.82 o
  -4 -14   6     3121.14     3512.60     90.95 o
  -3 -14   6      300.92      345.94     27.69 o
  -2 -14   6     2541.13     3234.17     74.70 o
  -1 -14   6      281.98      291.38     24.11 o
   0 -14   6     1670.23     1857.84     54.82 o
   1 -14   6      419.11      392.33     27.16 o
   2 -14   6     5341.78     4709.59    106.97 o
   3 -14   6      332.77      319.94     27.71 o
   4 -14   6     4506.88     4153.87    103.26 o
   5 -14   6     1996.23     1778.14     81.28 o
   6 -14   6      360.07      374.98     43.53 o
   7 -14   6      864.90      766.02     58.14 o
   8 -14   6     1655.43     1528.80     77.02 o
   9 -14   6      191.71      210.75     34.95 o
  10 -14   6      458.87      429.52     61.30 o
 -11 -13   6      339.55      324.00     41.30 o
 -10 -13   6      422.30      428.27     41.22 o
  -9 -13   6      395.26      434.27     40.97 o
  -8 -13   6     2290.06     2343.01     86.15 o
  -7 -13   6      219.99      140.78     27.26 o
  -6 -13   6     1880.66     2147.58     62.95 o
  -5 -13   6     1764.38     1637.63     53.11 o
  -4 -13   6      432.61      569.86     33.98 o
  -3 -13   6     2069.68     2077.68     61.37 o
  -2 -13   6     1643.12     1536.72     44.41 o
  -1 -13   6     2971.93     2852.99     70.50 o
   0 -13   6      524.62      679.48     34.06 o
   1 -13   6     2124.40     2470.64     64.14 o
   2 -13   6      213.22      556.79     33.94 o
   3 -13   6     1626.47     1905.18     77.24 o
   4 -13   6      456.69      522.91     32.41 o
   5 -13   6      921.02     1119.39     47.59 o
   6 -13   6     2781.87     2441.20    102.16 o
   7 -13   6      668.58      672.49     53.98 o
   8 -13   6     1047.47     1503.34     75.21 o
   9 -13   6      585.57      657.81     52.60 o
  10 -13   6      182.82      212.00     55.47 o
  11 -13   6      125.26      129.34     41.69 o
 -12 -12   6      477.34      457.63     55.76 o
 -11 -12   6       92.58      105.92     27.75 o
 -10 -12   6        3.08      -19.11     19.11 o
  -9 -12   6      959.50      978.72     58.12 o
  -8 -12   6       65.70      121.48     25.75 o
  -7 -12   6     1779.35     1979.03     74.86 o
  -6 -12   6      454.43      432.51     28.91 o
  -5 -12   6      812.55      767.72     40.06 o
  -4 -12   6      111.46      221.69     20.39 o
  -3 -12   6      894.88      917.34     35.04 o
  -2 -12   6     1261.19     1998.56     54.34 o
  -1 -12   6     3215.06     2818.65     68.96 o
   0 -12   6     1451.46     1493.17     48.86 o
   1 -12   6      614.41     1319.91     41.95 o
   2 -12   6     3462.54     3348.05     78.28 o
   3 -12   6      293.14      489.69     27.37 o
   4 -12   6      807.26      781.13     40.66 o
   5 -12   6      150.76      255.18     38.84 o
   6 -12   6       64.03      109.63     24.73 o
   7 -12   6     2867.08     2791.34     97.13 o
   8 -12   6      372.73      321.56     37.21 o
   9 -12   6     1001.30      972.67     59.94 o
  10 -12   6        0.98        3.62     28.41 o
  11 -12   6      532.55      543.12     63.61 o
  12 -12   6      329.94      311.86     81.63 o
 -12 -11   6       97.47      136.20     31.91 o
 -11 -11   6      415.27      359.49     40.98 o
 -10 -11   6      120.93      209.02     34.61 o
  -9 -11   6      364.45      661.08     44.87 o
  -8 -11   6      153.06      225.86     29.01 o
  -7 -11   6      689.41     1369.57     58.81 o
  -6 -11   6      122.69      152.11     17.73 o
  -5 -11   6      120.89      194.68     19.50 o
  -4 -11   6      165.94      214.05     18.87 o
  -3 -11   6     2730.12     4415.78     90.13 o
  -2 -11   6     1023.72      971.15     33.24 o
  -1 -11   6      293.17      912.68     31.80 o
   0 -11   6      263.13      352.65     22.95 o
   1 -11   6     2248.14     2208.38     56.36 o
   2 -11   6      132.53      447.62     26.99 o
   3 -11   6     8163.50     7768.64    156.46 o
   4 -11   6      322.64      406.38     34.57 o
   5 -11   6      455.44      467.51     32.25 o
   6 -11   6      205.41      267.81     31.85 o
   7 -11   6     3408.36     2963.60     98.73 o
   8 -11   6      521.61      540.21     39.90 o
   9 -11   6     2551.73     2321.65    136.02 o
  10 -11   6      178.82      178.35     55.47 o
  11 -11   6      178.92      123.74     37.39 o
  12 -11   6      499.33      505.47     94.19 o
 -13 -10   6     1354.99     1391.83     75.63 o
 -12 -10   6      170.88      174.76     32.38 o
 -11 -10   6     1047.04     1167.25     69.64 o
 -10 -10   6      136.62      242.00     32.36 o
  -9 -10   6     2369.69     2238.39     79.99 o
  -8 -10   6      565.69      675.62     44.49 o
  -7 -10   6     2965.03     2741.28     79.36 o
  -6 -10   6      491.26      923.63     38.43 o
  -5 -10   6      205.78      216.26     20.97 o
  -4 -10   6      121.66      304.43     18.88 o
  -3 -10   6     5153.79     4552.04     91.59 o
  -2 -10   6      791.97      938.65     30.99 o
  -1 -10   6      586.38      936.35     30.06 o
   0 -10   6       19.32       26.66     10.35 o
   1 -10   6     1314.93     1332.37     39.08 o
   2 -10   6      627.61      906.55     33.77 o
   3 -10   6      704.49     1989.10     54.37 o
   4 -10   6      561.51      679.87     32.72 o
   5 -10   6      214.08      225.42     21.98 o
   6 -10   6     2605.72     2274.72     77.56 o
   7 -10   6      600.58     1171.41     51.70 o
   8 -10   6      950.73     1071.45     50.78 o
   9 -10   6      320.68      689.52     52.55 o
  10 -10   6     1035.93      953.65     64.56 o
  11 -10   6      448.17      580.99     59.74 o
  12 -10   6      166.42      164.30     62.79 o
  13 -10   6      824.92      956.52    123.49 o
 -14  -9   6     1031.58     1224.52    147.56 o
 -13  -9   6      246.02      347.00     36.63 o
 -12  -9   6     1539.96     1709.19     68.60 o
 -11  -9   6       48.01       73.72     20.29 o
 -10  -9   6     1823.71     1838.24     68.73 o
  -9  -9   6      968.58      955.89     49.97 o
  -8  -9   6     2291.96     2040.04     90.15 o
  -7  -9   6       92.52      146.11     18.40 o
  -6  -9   6      777.97      750.85     31.38 o
  -5  -9   6      204.58      421.95     22.45 o
  -4  -9   6     1520.22     1442.58     37.91 o
  -3  -9   6     4387.69     4218.88     84.52 o
  -2  -9   6     1125.49     1721.89     42.39 o
  -1  -9   6     1856.82     2506.79     55.21 o
   0  -9   6     1212.98     1375.23     36.42 o
   1  -9   6     3320.20     3539.10     74.42 o
   2  -9   6     2347.74     2404.78     57.16 o
   3  -9   6     1784.52     2601.40     68.60 o
   4  -9   6      725.98      934.70     33.87 o
   5  -9   6     1029.92      915.17     38.30 o
   6  -9   6      174.73      335.24     27.10 o
   7  -9   6       50.64       60.66     17.36 o
   8  -9   6      350.63      835.27     42.82 o
   9  -9   6     1270.94     1193.31     75.17 o
  10  -9   6     1125.64     1389.17     69.70 o
  11  -9   6      357.44      431.43     59.45 o
  12  -9   6     2359.67     2027.11    164.30 o
  13  -9   6       78.95       66.98     54.42 o
 -14  -8   6      645.85      756.71     50.22 o
 -13  -8   6      205.13      355.05     33.99 o
 -12  -8   6      902.22      956.18     62.04 o
 -11  -8   6      691.55      860.25     47.28 o
 -10  -8   6     3210.04     3527.10    105.85 o
  -9  -8   6      310.22      534.31     36.53 o
  -8  -8   6     1463.17     2482.35     69.15 o
  -7  -8   6       56.37       93.00     13.90 o
  -6  -8   6     3877.41     4022.43     83.38 o
  -5  -8   6     1927.96     1842.84     40.43 o
  -4  -8   6     8257.76     8196.50    144.16 o
  -3  -8   6      159.46      226.33     13.84 o
  -2  -8   6    12561.72    14478.28    245.04 o
  -1  -8   6      637.69      848.17     24.04 o
   0  -8   6    18572.29    22862.42    379.76 o
   1  -8   6     1020.38     1051.36     28.64 o
   2  -8   6    15276.49    16105.02    274.57 o
   3  -8   6      224.05      409.78     21.60 o
   4  -8   6     3545.34     4958.37    103.21 o
   5  -8   6      278.94      706.03     26.45 o
   6  -8   6     2921.12     3280.90     84.43 o
   7  -8   6      334.21      381.53     27.18 o
   8  -8   6     6135.66     5835.64    175.36 o
   9  -8   6     1531.85     1391.44     59.64 o
  10  -8   6     5418.63     4963.93    152.87 o
  11  -8   6     1346.34     1327.45     87.70 o
  12  -8   6      253.65      466.11     51.07 o
  13  -8   6     1472.12     1236.99    124.54 o
  14  -8   6      456.89      571.40     94.19 o
 -14  -7   6     1918.27     1726.08     70.42 o
 -13  -7   6      446.57      575.65     42.51 o
 -12  -7   6      918.85      972.31     53.31 o
 -11  -7   6      442.05      691.77     43.53 o
 -10  -7   6      956.51     1006.68     50.01 o
  -9  -7   6      834.58     1531.58     53.01 o
  -8  -7   6     5760.29     5345.64    121.77 o
  -7  -7   6     2845.95     3590.28     75.24 o
  -6  -7   6     1038.09      979.93     27.95 o
  -5  -7   6     5055.92     5696.12     99.14 o
  -4  -7   6      674.43      699.56     35.03 o
  -3  -7   6     4147.54     4585.81     81.47 o
  -2  -7   6     2957.68     2773.52     53.26 o
  -1  -7   6    14077.25    17149.35    298.43 o
   0  -7   6      235.12      314.44     23.33 o
   1  -7   6    16159.69    18325.41    310.25 o
   2  -7   6     1032.44     1477.05     36.14 o
   3  -7   6     4290.34     4437.13     92.18 o
   4  -7   6       86.96      187.89     12.53 o
   5  -7   6     6182.55     6266.16    125.94 o
   6  -7   6     1185.35     1092.13     36.80 o
   7  -7   6     6645.17     6252.23    148.09 o
   8  -7   6      752.59     1955.83     91.66 o
   9  -7   6     4135.42     3988.65    113.90 o
  10  -7   6      235.68      346.34     28.46 o
  11  -7   6     2670.57     2579.38    172.49 o
  12  -7   6      129.21      283.85     39.33 o
  13  -7   6      608.22      718.92     61.74 o
  14  -7   6      280.20      520.03     74.52 o
 -15  -6   6     1312.57     1366.01     65.81 o
 -14  -6   6      552.50      607.04     59.45 o
 -13  -6   6     4568.54     4590.75    133.68 o
 -12  -6   6      151.92      205.16     26.14 o
 -11  -6   6     4874.04     4749.40    123.20 o
 -10  -6   6     1437.83     1264.09     47.56 o
  -9  -6   6     2900.26     2794.05     79.00 o
  -8  -6   6     4423.41     3857.68     91.80 o
  -7  -6   6    14417.35    13434.24    256.87 o
  -6  -6   6     4493.88     5215.77     95.01 o
  -5  -6   6     5517.78     5441.57     94.58 o
  -4  -6   6     1501.83     2557.56     54.34 o
  -3  -6   6     6115.82     6192.92    105.44 o
  -2  -6   6     6984.91     8081.08    134.41 o
  -1  -6   6      266.28      248.47     13.06 o
   0  -6   6    12936.90    15995.64    257.07 o
   1  -6   6       82.00      129.78      9.66 o
   2  -6   6     6829.00     7717.35    159.66 o
   3  -6   6     2128.44     3359.48     70.96 o
   4  -6   6     6074.55     5773.87    121.65 o
   5  -6   6     1527.57     2621.37     57.29 o
   6  -6   6     6661.06     6789.80    145.20 o
   7  -6   6     4607.36     7022.58    183.36 o
   8  -6   6     1157.93     1810.57     86.87 o
   9  -6   6      877.30     1390.27     50.60 o
  10  -6   6      187.05      333.96     45.50 o
  11  -6   6     1821.48     2528.59     94.39 o
  12  -6   6      425.05      567.29     46.83 o
  13  -6   6     3288.09     3977.39    136.98 o
  14  -6   6      207.13      291.27     37.11 o
  15  -6   6      454.94      432.74     43.50 o
 -15  -5   6      162.26      150.31     24.63 o
 -14  -5   6      403.72      467.68     46.58 o
 -13  -5   6       11.45       16.27     28.52 o
 -12  -5   6     3280.04     3449.20     96.60 o
 -11  -5   6      166.25      161.83     21.53 o
 -10  -5   6     3661.61     3827.76    100.87 o
  -9  -5   6     3065.33     2816.91     78.36 o
  -8  -5   6     2055.46     2210.73     58.59 o
  -7  -5   6      279.05      235.22     14.35 o
  -6  -5   6    25962.82    26104.18    430.95 o
  -5  -5   6      254.17      174.23     12.37 o
  -4  -5   6     4663.56     4650.28     84.03 o
  -3  -5   6    11565.26    13500.56    228.31 o
  -2  -5   6     5202.50     6253.70    105.37 o
  -1  -5   6     1623.14     2136.38     42.74 o
   0  -5   6     1416.84     2004.64     54.35 o
   1  -5   6     3230.73     3430.62     62.92 o
   2  -5   6     3729.40     5062.35     94.12 o
   3  -5   6    10870.34    12962.58    250.17 o
   4  -5   6     2696.33     3218.09     71.77 o
   5  -5   6      154.77      135.71      9.77 o
   6  -5   6    17384.93    20096.63    443.97 o
   7  -5   6       57.63       70.48     13.37 o
   8  -5   6     2310.49     2344.24     70.43 o
   9  -5   6     1822.32     2172.42     66.67 o
  10  -5   6     4924.28     5046.08    158.94 o
  11  -5   6      180.62      260.22     29.88 o
  12  -5   6     3016.65     3386.10    117.14 o
  13  -5   6       83.00       71.52     21.36 o
  14  -5   6     1214.07     1341.25     72.41 o
  15  -5   6      154.22      149.00     25.97 o
 -15  -4   6      129.49      146.30     26.65 o
 -14  -4   6       15.92       -1.46     14.67 o
 -13  -4   6      153.18      175.65     21.50 o
 -12  -4   6     1323.05     1231.94     42.46 o
 -11  -4   6     1451.04     1758.47     50.48 o
 -10  -4   6      609.81      688.55     29.12 o
  -9  -4   6      570.19      847.81     64.03 o
  -8  -4   6      247.25      241.11     17.57 o
  -7  -4   6     1095.20     1373.58     33.86 o
  -6  -4   6     5969.29     6048.81    106.88 o
  -5  -4   6     7234.43     7506.04    129.90 o
  -4  -4   6    40996.14    45967.48    783.23 o
  -3  -4   6     2051.97     2173.14     50.71 o
  -2  -4   6    29748.68    35172.76    601.68 o
  -1  -4   6      971.09     1251.19     27.74 o
   0  -4   6    19979.99    22766.04    372.96 o
   1  -4   6     1170.27     1449.40     29.07 o
   2  -4   6    30853.35    35335.78    642.48 o
   3  -4   6     2111.40     2219.72     47.13 o
   4  -4   6    49109.83    50686.93    924.70 o
   5  -4   6     9167.95     8891.71    201.65 o
   6  -4   6     6257.63     6426.27    164.78 o
   7  -4   6     2233.09     2276.93     66.61 o
   8  -4   6      683.33      572.01     25.86 o
   9  -4   6     2496.24     2381.73     83.11 o
  10  -4   6     1378.25     1326.70     69.94 o
  11  -4   6     3365.63     3330.69    111.83 o
  12  -4   6      633.81      888.15     44.87 o
  13  -4   6     1003.92      907.85     56.64 o
  14  -4   6      115.76      126.72     23.48 o
  15  -4   6      429.77      475.09     41.24 o
 -15  -3   6       11.05       11.84     20.84 o
 -14  -3   6      341.58      359.94     33.50 o
 -13  -3   6     1169.98     1195.12     45.32 o
 -12  -3   6      808.00      842.28     33.00 o
 -11  -3   6     3574.58     3547.80     83.88 o
 -10  -3   6      833.17      777.64     31.18 o
  -9  -3   6       60.55       53.43     10.15 o
  -8  -3   6     1616.62     1454.89     37.30 o
  -7  -3   6     7702.59     8001.60    128.04 o
  -6  -3   6      285.27      296.17     13.12 o
  -5  -3   6    15191.51    16165.23    281.01 o
  -4  -3   6     2583.41     2719.43     51.81 o
  -3  -3   6     2555.18     3118.21     64.25 o
  -2  -3   6      142.13      186.98     10.45 o
  -1  -3   6    17458.32    18074.29    445.22 o
   0  -3   6      813.27     1153.27     25.38 o
   1  -3   6    19941.84    20405.16    415.92 o
   2  -3   6      229.70      289.26     12.65 o
   3  -3   6     5397.78     4990.11    116.11 o
   4  -3   6      919.48     1524.05     44.16 o
   5  -3   6    21090.63    21087.47    511.44 o
   6  -3   6       74.07       84.62     10.83 o
   7  -3   6    10837.70    10593.88    302.59 o
   8  -3   6      328.42      594.60     43.70 o
   9  -3   6      305.07      370.20     28.53 o
  10  -3   6      178.57      236.15     29.91 o
  11  -3   6     3099.72     3483.46    104.06 o
  12  -3   6      198.69      206.19     25.70 o
  13  -3   6      531.97      595.18     58.46 o
  14  -3   6       66.80       66.86     17.36 o
  15  -3   6       41.30       31.56     18.37 o
 -16  -2   6      254.30      304.60     40.91 o
 -15  -2   6     1946.74     2072.60     78.22 o
 -14  -2   6      315.25      305.55     31.52 o
 -13  -2   6      769.51      901.66     64.00 o
 -12  -2   6      579.38      538.49     28.42 o
 -11  -2   6     7135.82     6726.83    125.01 o
 -10  -2   6      115.27      162.44     14.84 o
  -9  -2   6     6596.10     6241.81    122.27 o
  -8  -2   6       67.89       53.43      7.54 o
  -7  -2   6       98.56       79.58      6.92 o
  -6  -2   6     2119.35     2690.07     78.07 o
  -5  -2   6     8318.92     7568.55    120.32 o
  -4  -2   6     1693.43     2219.24     56.95 o
  -3  -2   6     6331.75     6206.85    107.22 o
  -2  -2   6       71.06       39.03      6.58 o
  -1  -2   6      261.62      504.48     18.61 o
   0  -2   6    17016.32    17628.34    468.27 o
   1  -2   6      872.75      863.07     19.51 o
   2  -2   6      548.38      381.66     14.87 o
   3  -2   6     3387.41     4065.93    115.15 o
   4  -2   6     4430.09     4048.82    104.52 o
   5  -2   6     3299.20     4131.12    140.62 o
   6  -2   6     6219.35     5793.79    169.40 o
   7  -2   6      647.32      683.92     31.36 o
   8  -2   6      224.42      311.66     26.92 o
   9  -2   6     5389.25     5762.45    154.67 o
  10  -2   6      112.29      128.24     23.80 o
  11  -2   6     5706.88     6087.63    189.85 o
  12  -2   6      617.22      602.86     46.09 o
  13  -2   6      523.34      617.44     34.66 o
  14  -2   6      208.54      282.32     25.30 o
  15  -2   6     1376.55     1780.40    115.16 o
 -16  -1   6     1715.17     2263.42    114.14 o
 -15  -1   6      941.18     1040.99     58.27 o
 -14  -1   6     1424.84     1573.75     63.53 o
 -13  -1   6      211.95      181.97     25.93 o
 -12  -1   6      927.01      981.74     39.15 o
 -11  -1   6       69.69       42.91     12.46 o
 -10  -1   6     2627.13     3023.24     71.57 o
  -9  -1   6      195.09      160.94     13.31 o
  -8  -1   6       45.74       35.98      7.11 o
  -7  -1   6     3328.38     3018.47     51.06 o
  -6  -1   6       36.88       36.75      6.50 o
  -5  -1   6     2784.70     2422.56     43.27 o
  -4  -1   6       29.01       52.54      6.25 o
  -3  -1   6     1016.99      918.19     19.63 o
  -2  -1   6      138.82      154.54      9.27 o
  -1  -1   6    15278.83    14768.03    367.05 o
   0  -1   6      132.04      220.98      8.84 o
   1  -1   6    13549.86    14269.61    383.34 o
   2  -1   6      273.67      282.93      9.93 o
   3  -1   6      529.37      651.77     30.89 o
   4  -1   6      105.23       63.51      7.44 o
   6  -1   6       37.62       23.95      8.30 o
   7  -1   6     1426.44     1754.32     75.07 o
   8  -1   6       29.43        6.62      7.97 o
   9  -1   6      196.02      181.27     15.33 o
  10  -1   6     6979.76     6366.98    172.44 o
  11  -1   6        9.11      -12.50     12.50 o
  12  -1   6     1837.25     1966.52     59.90 o
  13  -1   6       44.19       41.06     20.83 o
  14  -1   6     2252.79     2514.64    100.03 o
  15  -1   6      257.34      296.99     39.78 o
 -16   0   6      189.21      227.02     46.72 o
 -15   0   6      218.81      189.79     32.02 o
 -14   0   6      100.71      181.08     26.59 o
 -13   0   6      305.58      262.92     26.87 o
 -12   0   6      667.18      714.99     51.51 o
 -11   0   6     4118.01     3706.90     84.41 o
 -10   0   6     1348.28     1469.03     37.21 o
  -9   0   6      110.46       71.01     10.02 o
  -8   0   6     1687.91     1724.27     36.31 o
  -6   0   6     8694.98     8082.15    133.13 o
  -5   0   6       93.34       48.00      5.74 o
  -4   0   6     8289.89     7138.04    121.85 o
  -3   0   6     1248.47     1126.22     23.58 o
  -2   0   6    15497.37    14510.67    285.88 o
  -1   0   6      339.79      281.81     10.23 o
   0   0   6     6904.77     6258.94    138.61 o
   1   0   6      376.26      326.03      9.69 o
   2   0   6    14300.26    12993.57    270.91 o
   3   0   6      699.37      621.81     31.32 o
   4   0   6     4283.76     3979.44    125.12 o
   5   0   6      648.85      593.70     16.24 o
   6   0   6     8341.31     7873.80    184.05 o
   7   0   6     2005.89     1822.16     55.52 o
   8   0   6     2213.99     2112.54     63.79 o
   9   0   6      674.71      676.33     37.81 o
  10   0   6     1962.01     2022.11     75.33 o
  12   0   6      810.53      927.18     96.37 o
  13   0   6     1114.80     1195.67    123.56 o
  14   0   6       17.51       -4.52     20.98 o
  15   0   6      884.33      925.74    103.01 o
 -16   1   6     1646.69     1796.92    107.04 o
 -15   1   6       10.03      -18.61     23.60 o
 -14   1   6      229.35      186.82     31.06 o
 -13   1   6       72.35       23.24     19.67 o
 -12   1   6     5881.15     5712.63    139.00 o
 -11   1   6       33.82       10.21     12.12 o
 -10   1   6     3922.87     3733.44     78.38 o
  -9   1   6     1302.89     1245.89     33.55 o
  -8   1   6     1905.09     1779.86     38.66 o
  -7   1   6     2239.13     2139.86     45.42 o
  -6   1   6     5500.43     5357.97     91.19 o
  -5   1   6     2390.06     2035.04     40.51 o
  -4   1   6     9522.53     8808.75    148.41 o
  -3   1   6    14936.44    14802.43    245.39 o
  -2   1   6       16.69        9.49      4.08 o
  -1   1   6     5708.07     5664.17    100.88 o
   0   1   6       15.50       13.37      3.72 o
   1   1   6     6455.68     5777.43    119.85 o
   2   1   6       15.09       14.75      4.15 o
   3   1   6    13394.48    12791.54    265.67 o
   4   1   6     8716.78     8017.66    208.57 o
   5   1   6     1894.62     1607.61     49.06 o
   6   1   6     5365.59     5060.69    117.14 o
   7   1   6     2028.27     2093.27     60.48 o
   8   1   6      390.45      721.05     63.84 o
   9   1   6     1609.47     1618.89     66.64 o
  10   1   6     1915.03     2215.20     96.87 o
  11   1   6      159.93      194.14     36.45 o
  12   1   6     2452.96     2929.66    249.99 o
  13   1   6      543.29      611.39     46.08 o
  14   1   6       76.20      103.63     22.77 o
  15   1   6       75.17       19.78     25.69 o
 -16   2   6      230.85      205.64     58.58 o
 -15   2   6      783.54      840.51     60.18 o
 -14   2   6      514.78      430.45     41.13 o
 -13   2   6     2970.61     3072.50    107.96 o
 -12   2   6      522.94      573.24     36.77 o
 -11   2   6     5084.82     4874.69    120.72 o
 -10   2   6      427.84      238.29     21.20 o
  -9   2   6     4902.14     4574.52     90.07 o
  -8   2   6      220.42      174.67     12.08 o
  -7   2   6     8674.00     7851.27    137.46 o
  -6   2   6     1022.12      938.35     24.72 o
  -5   2   6    12802.08    12851.52    226.55 o
  -4   2   6     1063.89     1269.20     28.25 o
  -3   2   6      338.62      262.33     12.02 o
  -2   2   6      429.03      411.14     13.83 o
  -1   2   6      123.94       88.77      6.99 o
   0   2   6     9915.75     9593.00    217.64 o
   1   2   6       92.65       82.79      6.20 o
   2   2   6      632.79      621.68     15.57 o
   3   2   6      477.44      327.67     13.28 o
   4   2   6      526.75      741.90     33.82 o
   5   2   6    14362.40    13339.99    332.19 o
   6   2   6      186.28      115.25     11.87 o
   7   2   6     5880.51     5922.79    163.62 o
   8   2   6      529.35      535.14     27.18 o
   9   2   6     4150.73     4278.69    121.53 o
  10   2   6     2055.98     1884.74     93.97 o
  11   2   6     4161.35     4230.30    162.93 o
  12   2   6       66.63       13.43     24.94 o
  13   2   6     3322.18     3429.52    175.95 o
  14   2   6     1171.99     1247.44    111.98 o
  15   2   6      991.96      981.50     62.98 o
 -15   3   6      285.80      234.42     34.47 o
 -14   3   6      486.70      359.97     37.14 o
 -13   3   6      189.08      109.78     20.94 o
 -12   3   6     1161.51     1072.15     52.07 o
 -11   3   6       79.85       62.60     20.11 o
 -10   3   6     1469.13     1477.31     69.05 o
  -9   3   6      223.18       86.24      9.97 o
  -8   3   6     4751.18     4474.92     78.87 o
  -7   3   6     1232.33     1094.52     29.14 o
  -6   3   6     2499.12     2441.20     59.69 o
  -5   3   6    11876.14    11310.72    201.61 o
  -4   3   6      189.78      114.89      9.09 o
  -3   3   6     1359.54     1251.44     27.61 o
  -2   3   6     3136.39     3143.26     57.82 o
  -1   3   6     2390.09     1973.86     39.35 o
   0   3   6      153.15      170.46      8.41 o
   1   3   6     3912.18     3105.68     55.59 o
   2   3   6     4173.19     3730.15     73.46 o
   3   3   6     1935.54     1632.81     45.46 o
   4   3   6      989.12      890.88     24.72 o
   5   3   6     6750.47     6887.68    438.05 o
   6   3   6     2692.27     2574.37     83.89 o
   7   3   6      358.36      249.08     17.31 o
   8   3   6     5795.49     5689.23    136.09 o
   9   3   6     1223.88     1088.06     39.10 o
  10   3   6     3753.60     3508.37    118.53 o
  11   3   6      118.67       90.95     34.69 o
  12   3   6     2013.39     1924.84    115.17 o
  13   3   6      814.39     1028.40     96.04 o
  14   3   6     2265.16     2607.62    151.68 o
  15   3   6     1304.50     1447.34    184.19 o
 -15   4   6     1213.41     1348.10     75.46 o
 -14   4   6      290.57      167.02     48.06 o
 -13   4   6       92.25       80.27     22.63 o
 -12   4   6       78.20       -7.87     16.30 o
 -11   4   6     1651.64     1585.77     56.47 o
 -10   4   6       57.78       35.22     13.73 o
  -9   4   6      126.45      100.78     13.63 o
  -8   4   6      485.61      504.17     20.60 o
  -7   4   6      956.22      842.98     24.40 o
  -6   4   6     4344.91     4018.39     99.11 o
  -5   4   6       64.12       66.66      8.84 o
  -4   4   6    15686.35    14707.19    247.97 o
  -3   4   6     1073.95     1100.06     28.76 o
  -2   4   6      347.45      139.59      9.50 o
  -1   4   6     1709.42     1780.56     37.58 o
   0   4   6     4497.38     3417.64     64.78 o
   1   4   6      864.94      938.31     25.64 o
   2   4   6      248.33       85.23      9.76 o
   3   4   6      961.13      936.37     32.57 o
   4   4   6    12763.50    11958.02    276.36 o
   5   4   6       54.52       42.41      6.18 o
   6   4   6     2775.43     2587.04     66.24 o
   7   4   6      975.73      986.33     39.82 o
   8   4   6       81.12       48.33     12.33 o
   9   4   6      346.85      376.14     25.62 o
  10   4   6       84.78       51.68     20.88 o
  11   4   6     1034.84     1201.23    112.27 o
  12   4   6      582.33      615.66     71.51 o
  13   4   6      186.88      158.16     54.94 o
  14   4   6     1857.93     2112.92    205.12 o
  15   4   6      361.24      366.28    101.51 o
 -15   5   6       72.13       12.05     32.57 o
 -14   5   6     1569.77     1625.95     87.41 o
 -13   5   6      327.26      131.96     25.05 o
 -12   5   6     1853.38     1747.03    110.53 o
 -11   5   6      373.62      316.89     23.25 o
 -10   5   6     3392.53     3272.30    112.25 o
  -9   5   6      256.64      263.32     19.41 o
  -8   5   6     1246.31     1091.80     32.61 o
  -7   5   6       19.32        8.48      7.19 o
  -6   5   6      155.62       44.37      7.29 o
  -5   5   6      279.37       91.92     13.30 o
  -4   5   6     2152.88     2133.76     63.14 o
  -3   5   6     4395.92     4561.29     86.39 o
  -2   5   6     5625.37     6028.97    190.01 o
  -1   5   6     1482.01     1332.46     29.16 o
   0   5   6      239.57      200.97     10.56 o
   1   5   6     1003.97      903.34     38.22 o
   2   5   6     1182.77      886.30     38.22 o
   3   5   6     5248.70     5169.00    114.07 o
   4   5   6     4908.11     4487.87    100.96 o
   5   5   6     1937.74     1829.62     45.28 o
   6   5   6      911.98      801.46     24.97 o
   7   5   6       94.18       81.88     12.44 o
   8   5   6     1146.77      993.61     38.67 o
   9   5   6      297.00      376.85     31.29 o
  10   5   6     4649.81     4737.21    188.05 o
  11   5   6      732.63      965.78     82.97 o
  12   5   6     1502.67     1593.16    227.62 o
 -15   6   6      515.84      478.56     99.94 o
 -14   6   6        4.13      -27.06     27.06 o
 -13   6   6     1748.81     1751.95     73.88 o
 -12   6   6     1249.62     1100.43     59.12 o
 -11   6   6      494.02      463.59     29.37 o
 -10   6   6     1189.24     1133.04     42.83 o
  -9   6   6     1413.91      945.12     74.05 o
  -8   6   6     2163.46     1987.68     49.26 o
  -7   6   6      594.01      452.92     22.32 o
  -6   6   6     3197.78     3050.26     65.91 o
  -5   6   6      757.13      810.84     41.83 o
  -4   6   6     2379.08     2317.64     54.74 o
  -3   6   6     1821.42     1588.82     36.91 o
  -2   6   6      211.57      244.34     15.28 o
  -1   6   6      621.07      669.35     21.47 o
   0   6   6      227.50      138.18     12.53 o
   1   6   6      793.55      577.49     16.24 o
   2   6   6      245.20      302.43     15.03 o
   3   6   6      692.10      456.26     25.11 o
   4   6   6      384.43      156.51     13.65 o
   5   6   6     2047.62     1770.65     46.53 o
   6   6   6     1324.53     1164.27     44.71 o
   7   6   6     1293.30     1213.84     37.05 o
   8   6   6     1274.16     1132.53     56.66 o
   9   6   6     5805.63     5763.37    138.58 o
  10   6   6      166.13       44.85     30.37 o
  11   6   6      535.16      682.33    110.93 o
  12   6   6     1180.58     1530.01    158.02 o
 -14   7   6       58.91       -4.56     22.70 o
 -13   7   6      136.73       52.77     33.71 o
 -12   7   6        5.49      -15.65     15.65 o
 -11   7   6       99.08       71.96     17.33 o
 -10   7   6      150.93      175.10     20.92 o
  -9   7   6     2602.79     2399.98     63.30 o
  -8   7   6      861.94      435.68     34.36 o
  -7   7   6     1037.93      957.15     36.09 o
  -6   7   6      542.42      446.34     23.54 o
  -5   7   6     1274.28     1135.24     34.98 o
  -4   7   6     1678.62     1552.74     44.11 o
  -3   7   6    12519.68    12208.97    208.42 o
  -2   7   6      791.07      550.72     52.77 o
  -1   7   6     5645.27     5367.29    107.05 o
   0   7   6       87.27       71.05      7.80 o
   1   7   6     2665.11     2366.26     66.36 o
   2   7   6     2870.95     2761.45     54.50 o
   3   7   6     4271.43     3431.21     98.03 o
   4   7   6      248.18       57.38     15.26 o
   5   7   6      192.16       68.89     15.17 o
   6   7   6     1214.04     1240.65     38.57 o
   7   7   6      285.35      182.10     15.57 o
   8   7   6     3178.26     3142.82     91.65 o
   9   7   6      486.51      245.47     33.86 o
  10   7   6      332.41      461.24     35.31 o
  11   7   6      335.16      361.93     41.40 o
  12   7   6       27.08       37.84     24.59 o
  13   7   6       60.56       49.19     62.79 o
 -14   8   6      155.84      154.13     40.19 o
 -13   8   6      963.16     1224.86     76.85 o
 -12   8   6       53.91       18.47     20.43 o
 -11   8   6     2361.14     2359.73     76.23 o
 -10   8   6       19.30        9.67     16.39 o
  -9   8   6     2732.36     2583.92     72.89 o
  -8   8   6     6980.23     6492.29    138.53 o
  -7   8   6      930.86      881.85     35.41 o
  -6   8   6      615.21      455.39     27.53 o
  -5   8   6     1762.64     1807.21     50.59 o
  -4   8   6     1816.83     1816.75     45.93 o
  -3   8   6     2940.57     3054.79     78.37 o
  -2   8   6     3304.48     3338.66     76.32 o
  -1   8   6      252.89      136.62     18.95 o
   0   8   6       16.25       66.28      7.99 o
   1   8   6     1942.73     1875.59     38.77 o
   2   8   6     1259.97     1234.73     60.31 o
   3   8   6     6990.74     6356.77    132.72 o
   4   8   6      425.46      284.07     20.43 o
   5   8   6     2638.24     2551.16     66.02 o
   6   8   6     2356.31     2141.68     60.01 o
   7   8   6      667.80      633.40     31.69 o
   8   8   6     1926.53     1376.95     66.23 o
   9   8   6      752.86      576.43     41.99 o
  10   8   6       58.88       15.34     17.59 o
  11   8   6      671.24      446.81     50.43 o
  12   8   6      280.88      297.23     40.43 o
  13   8   6      129.15      -16.56     21.43 o
  14   8   6       20.47        3.22     24.60 o
 -14   9   6      862.44      785.46     78.52 o
 -13   9   6       35.31       47.83     37.17 o
 -12   9   6     1659.73     1581.81     62.19 o
 -11   9   6       73.62       60.16     20.93 o
 -10   9   6      576.33      428.62     34.88 o
  -9   9   6       30.52       41.55     20.06 o
  -8   9   6     3446.41     3188.74     96.49 o
  -7   9   6      316.29      406.39     24.22 o
  -6   9   6     1485.21     1383.77     72.68 o
  -5   9   6     3328.44     3156.61     72.05 o
  -4   9   6     1511.54     1491.29    124.54 o
  -3   9   6     1813.79     1620.54     43.51 o
  -2   9   6     1162.19      996.29     92.09 o
  -1   9   6     3836.75     3825.60     81.69 o
   0   9   6       90.63       85.92      9.86 o
   1   9   6     3863.58     3743.61     69.56 o
   2   9   6     6854.41     6728.04    130.81 o
   3   9   6      749.81      542.31     29.72 o
   4   9   6     7535.10     6989.07    159.40 o
   5   9   6     2098.34     1813.64     78.63 o
   6   9   6     3720.55     3498.07    101.32 o
   7   9   6      320.82      371.41     30.96 o
   8   9   6     4669.33     4187.48    137.61 o
   9   9   6       22.51        7.44     17.18 o
  10   9   6      918.06      892.06     53.39 o
  11   9   6      121.23      154.38     31.21 o
  12   9   6      831.61      701.38     64.89 o
  13   9   6       75.53      105.52     32.33 o
 -13  10   6     1031.01      849.32     92.61 o
 -12  10   6      337.52      489.68     42.35 o
 -11  10   6      313.91      286.25     33.63 o
 -10  10   6     1488.06     1543.73     67.08 o
  -9  10   6      607.53      354.33     36.06 o
  -8  10   6     3148.05     3063.90     83.39 o
  -7  10   6      693.51      475.42     27.08 o
  -6  10   6     1757.04     1535.84     45.35 o
  -5  10   6     1235.75     1174.81     40.49 o
  -4  10   6     6927.02     6671.09    135.86 o
  -3  10   6     1084.87     1005.36     34.45 o
  -2  10   6    10548.82    10380.33    201.42 o
  -1  10   6       82.40       91.16     12.57 o
   0  10   6     3698.80     3373.59     67.85 o
   1  10   6       31.88       40.75      9.91 o
   2  10   6     9663.48     9234.26    175.98 o
   3  10   6      299.84      289.40     21.62 o
   4  10   6     5411.12     4891.66    129.43 o
   5  10   6     1518.60     1321.30     48.61 o
   6  10   6      292.00       77.09     29.61 o
   7  10   6     1584.72     1333.63     59.61 o
   8  10   6      986.60      858.96     82.63 o
   9  10   6     2699.38     2605.14     96.88 o
  10  10   6      413.88      229.00     30.00 o
  11  10   6      468.15      531.34     54.64 o
  12  10   6       45.75      -12.24     25.18 o
  13  10   6     1881.80     2264.60    255.87 o
 -12  11   6      169.85      186.55     31.52 o
 -11  11   6      536.28      578.56     46.92 o
 -10  11   6       13.45      -19.10     19.10 o
  -9  11   6     3079.13     3123.48     89.42 o
  -8  11   6       33.79       31.49     16.85 o
  -7  11   6     1915.62     2035.03     60.32 o
  -6  11   6      133.82      119.36     17.03 o
  -5  11   6     3863.89     3783.57     86.03 o
  -4  11   6      183.97      136.57     17.50 o
  -3  11   6    10763.85    10144.25    199.03 o
  -2  11   6       57.47       50.63     12.96 o
  -1  11   6     3800.22     3636.54     75.98 o
   0  11   6       47.51       25.18     12.33 o
   1  11   6     5203.38     5006.64    109.06 o
   2  11   6      206.58      213.13     19.52 o
   3  11   6    10374.62     9580.67    216.07 o
   4  11   6       51.80       15.93     22.27 o
   5  11   6     3903.27     3702.71    118.35 o
   6  11   6      217.35      188.09     25.04 o
   7  11   6      244.08       50.34     18.49 o
   8  11   6        4.94      -15.28     15.63 o
   9  11   6      691.39      404.63     39.53 o
  10  11   6       73.86       97.61     26.46 o
  11  11   6      144.94      124.10     34.84 o
  12  11   6       23.94      -41.17     45.00 o
 -12  12   6       16.50        1.08     21.60 o
 -11  12   6      781.56      708.20     47.72 o
 -10  12   6      124.52      110.30     26.97 o
  -9  12   6      252.35       16.43     22.50 o
  -8  12   6      110.48       96.06     20.34 o
  -7  12   6     1132.59      574.90     41.01 o
  -6  12   6     1291.00     1273.17     43.85 o
  -5  12   6       84.45       67.76     15.87 o
  -4  12   6     1546.17     1483.37     49.92 o
  -3  12   6     2741.22     2724.02     72.38 o
  -2  12   6     3355.87     3324.33     72.83 o
  -1  12   6      500.66      512.98     25.29 o
   0  12   6     3337.33     3287.82     85.41 o
   1  12   6      266.50      267.99     26.73 o
   2  12   6     4929.18     4794.75    114.80 o
   3  12   6      614.50      421.03     40.46 o
   4  12   6     2594.45     2665.34    107.25 o
   5  12   6      333.17      335.16     34.33 o
   6  12   6     1135.23     1067.24     73.34 o
   7  12   6     4332.30     4256.79    205.45 o
   8  12   6      210.30      225.98     40.18 o
   9  12   6     1855.01     1953.14    120.99 o
  10  12   6       44.47       61.11     24.83 o
  11  12   6      827.87      880.04    114.97 o
 -11  13   6      158.68      163.24     29.86 o
 -10  13   6      463.81      213.68     31.16 o
  -9  13   6     1759.36     1976.13     69.89 o
  -8  13   6     1091.57      405.31     41.13 o
  -7  13   6      595.31      795.86     46.66 o
  -6  13   6      530.19       66.75     17.35 o
  -5  13   6       61.67       66.29     18.33 o
  -4  13   6      858.71      643.83     36.08 o
  -3  13   6      146.30      160.22     19.87 o
  -2  13   6     1907.09     2101.01     53.70 o
  -1  13   6      476.95      305.71     28.36 o
   0  13   6     1155.44     1156.14     45.42 o
   1  13   6     2147.08     2044.30     67.65 o
   2  13   6     3115.35     3014.49     87.37 o
   3  13   6       40.94       34.79     22.96 o
   4  13   6     3304.93     3176.45    123.74 o
   5  13   6       14.65       -3.65     22.24 o
   6  13   6     3938.50     4043.55    150.62 o
   7  13   6       76.02       35.31     27.13 o
   8  13   6     5943.62     6243.84    225.67 o
   9  13   6      317.07      156.26     33.17 o
  10  13   6     2339.27     2748.94    112.44 o
 -10  14   6      951.69      987.78     60.96 o
  -9  14   6      485.70      203.31     32.25 o
  -8  14   6     7181.21     7614.91    186.91 o
  -7  14   6      338.87       52.39     22.07 o
  -6  14   6     1836.73     1923.04     68.18 o
  -5  14   6      278.25       46.58     17.00 o
  -4  14   6     3265.11     3273.18     80.82 o
  -3  14   6      186.46       76.80     16.75 o
  -2  14   6     2315.48     2193.55     59.24 o
  -1  14   6      332.25      299.21     30.82 o
   0  14   6      727.89      673.58     41.99 o
   1  14   6     1724.57     1694.98     73.09 o
   2  14   6      470.47      362.19     52.44 o
   3  14   6     1192.03     1140.31     70.42 o
   4  14   6      668.50      358.84     40.49 o
   5  14   6     1980.42     1942.50     92.78 o
   6  14   6      540.98      438.94     53.73 o
   7  14   6     2293.49     2300.65    189.53 o
   8  14   6     1023.56      201.98     85.81 o
   9  14   6     1873.56     2040.73    115.19 o
  -9  15   6     3777.19     4006.56    127.81 o
  -8  15   6      166.26      202.80     33.42 o
  -7  15   6     1595.91     1610.70     67.16 o
  -6  15   6      330.03      373.06     32.10 o
  -5  15   6     3136.25     3297.64     83.50 o
  -4  15   6       10.00        1.24     16.10 o
  -3  15   6     2388.63     2450.01     78.34 o
  -2  15   6      163.27      175.60     28.24 o
  -1  15   6     1532.23     1460.59     60.68 o
   0  15   6       45.11       14.56     33.07 o
   1  15   6      912.68      923.27     82.17 o
   2  15   6      160.22      178.07     41.09 o
   3  15   6      592.71      476.14     49.78 o
   4  15   6       42.12       38.84     32.06 o
   5  15   6      436.98      141.78     31.85 o
   6  15   6      135.39      151.01     41.65 o
   7  15   6      206.98       -7.40     31.25 o
   8  15   6       37.01       41.24     35.61 o
  -7  16   6       82.43       37.03     21.37 o
  -6  16   6      776.87      739.27     43.70 o
  -5  16   6       68.40      -12.98     20.58 o
  -4  16   6      938.57      989.63     53.39 o
  -3  16   6      386.93      240.70     27.74 o
  -2  16   6      205.94      156.72     28.53 o
  -1  16   6      825.06      765.43     48.84 o
   0  16   6      786.15      877.10     67.27 o
   1  16   6      793.42      867.43     54.91 o
   2  16   6      361.42      362.27     48.24 o
   3  16   6     1819.19     1855.93     95.54 o
   4  16   6      140.12       68.42     32.57 o
   5  16   6      435.71      422.24     52.41 o
   6  16   6      262.49      239.60     46.85 o
   7  16   6      585.56      713.01     75.71 o
  -5  17   6       12.88      -14.61     23.76 o
  -4  17   6      407.71       84.48     27.13 o
  -3  17   6      558.37      637.85     48.82 o
  -2  17   6     1445.39     1358.04     67.72 o
  -1  17   6      163.81      118.58     28.28 o
   0  17   6     1818.01     2038.97    114.27 o
   1  17   6       26.91        9.38     24.65 o
   2  17   6      943.58      924.35     76.37 o
   3  17   6      288.12      239.28     44.01 o
   4  17   6     2533.66     2538.78    119.38 o
   5  17   6       50.53       30.35     49.19 o
  -1  18   6      384.76      255.83     51.28 o
   0  18   6      830.93      890.24     99.42 o
  -1 -18   7       73.56      114.45     62.79 o
   0 -18   7      903.50      989.39     87.45 o
   1 -18   7      520.99      400.30     50.20 o
  -5 -17   7     1059.41      872.97     57.51 o
  -4 -17   7       37.27       63.37     19.95 o
  -3 -17   7     6371.79     5020.40    125.66 o
  -2 -17   7      499.56      377.71     32.56 o
  -1 -17   7     1980.02     1743.16     62.64 o
   0 -17   7     1041.65     1067.01     54.10 o
   1 -17   7      651.57      899.98     43.59 o
   2 -17   7      648.14      615.84     41.10 o
   3 -17   7     1311.24     2594.26     93.30 o
   4 -17   7      201.13      127.67     27.47 o
   5 -17   7      301.53      327.71     33.41 o
  -7 -16   7      524.19      499.01     45.22 o
  -6 -16   7       73.74       67.47     21.09 o
  -5 -16   7     1368.11     1478.61     57.38 o
  -4 -16   7      241.23      281.11     26.45 o
  -3 -16   7     1751.94     2049.35     66.89 o
  -2 -16   7     1049.29     1100.20     53.61 o
  -1 -16   7     3572.49     3994.79     96.54 o
   0 -16   7      203.16      236.33     24.22 o
   1 -16   7     5113.60     5000.14    123.29 o
   2 -16   7      151.41      336.52     30.19 o
   3 -16   7     2653.24     2485.25     75.59 o
   4 -16   7      931.57      869.01     47.14 o
   5 -16   7     1677.11     1671.18     66.00 o
   6 -16   7       59.39       13.91     22.91 o
   7 -16   7     1041.07     1014.93     62.01 o
  -8 -15   7      390.87      580.14     91.71 o
  -7 -15   7      168.25      176.89     31.03 o
  -6 -15   7      453.64      600.69     38.23 o
  -5 -15   7      519.68      559.39     36.77 o
  -4 -15   7     2792.49     2866.79     80.68 o
  -3 -15   7      852.63      835.46     44.24 o
  -2 -15   7     2679.80     3807.60     92.04 o
  -1 -15   7     1005.91     1053.42     44.01 o
   0 -15   7     3215.14     3355.59     78.34 o
   1 -15   7      227.40      368.73     28.61 o
   2 -15   7     7016.69     6324.00    146.81 o
   3 -15   7      272.33      415.71     31.34 o
   4 -15   7     3174.01     3133.02     85.98 o
   5 -15   7       85.67      126.29     22.69 o
   6 -15   7     1815.82     1608.72     92.70 o
   7 -15   7      512.97      404.12     42.02 o
   8 -15   7     2994.36     2645.55    113.55 o
 -10 -14   7      905.79      908.04    226.57 o
  -9 -14   7       61.13       58.27     26.18 o
  -8 -14   7     2533.90     2374.12     97.06 o
  -7 -14   7      524.13      575.80     46.87 o
  -6 -14   7      861.81      865.10     44.87 o
  -5 -14   7      879.11      854.19     42.73 o
  -4 -14   7     3475.47     3130.99     84.25 o
  -3 -14   7     1337.28     1397.63     51.64 o
  -2 -14   7     4138.13     3701.83     83.41 o
  -1 -14   7      588.45      948.77     38.70 o
   0 -14   7      861.15     1092.65     41.88 o
   1 -14   7     2007.57     1783.56     54.23 o
   2 -14   7      900.39     1939.57     60.97 o
   3 -14   7     1796.64     1650.53     55.79 o
   4 -14   7      564.58     1471.43     77.86 o
   5 -14   7      615.30      665.36     40.89 o
   6 -14   7      294.67      397.79     39.59 o
   7 -14   7      589.15      604.15     53.36 o
   8 -14   7      562.78      944.49    104.96 o
   9 -14   7      249.98      321.50     40.42 o
  10 -14   7      197.40      283.62     41.43 o
 -11 -13   7       68.81       28.26     50.23 o
 -10 -13   7       75.19       42.56     27.65 o
  -9 -13   7      253.44      226.53     47.25 o
  -8 -13   7      442.99      591.71     46.92 o
  -7 -13   7     1361.64     1347.66     63.33 o
  -6 -13   7     1416.74     1324.42     49.52 o
  -5 -13   7      854.61      931.49     45.02 o
  -4 -13   7      485.85      591.60     35.44 o
  -3 -13   7     2349.05     2159.40     55.94 o
  -2 -13   7       84.46      261.91     20.72 o
  -1 -13   7     3171.51     2824.51     87.24 o
   0 -13   7       97.34      153.65     17.36 o
   1 -13   7      749.99     1474.85     46.37 o
   2 -13   7      645.67      690.93     38.15 o
   3 -13   7      979.15     1467.49     50.53 o
   4 -13   7      502.06      489.79     33.51 o
   5 -13   7      156.42      267.48     25.54 o
   6 -13   7      255.43      481.04     44.65 o
   7 -13   7      889.44     1086.61     67.03 o
   8 -13   7      624.45      742.06     57.93 o
   9 -13   7       33.72       54.39     24.05 o
  10 -13   7       38.62       16.03     32.77 o
  11 -13   7      104.99       72.21     50.23 o
 -11 -12   7      146.41      118.46     31.49 o
 -10 -12   7       35.86       41.91     24.51 o
  -9 -12   7      320.74      674.07     52.86 o
  -8 -12   7      143.72      194.57     29.72 o
  -7 -12   7      509.62      943.09     44.36 o
  -6 -12   7        9.07        7.50     13.57 o
  -5 -12   7      334.72      681.45     35.20 o
  -4 -12   7       55.24      108.53     18.18 o
  -3 -12   7     1581.37     2471.97     59.54 o
  -2 -12   7      135.88      253.85     19.45 o
  -1 -12   7     2483.77     3370.77     74.23 o
   0 -12   7      759.37      994.37     42.91 o
   1 -12   7     5210.37     4895.90    106.97 o
   2 -12   7      784.07      779.64     36.00 o
   3 -12   7     4660.79     4167.47    100.07 o
   4 -12   7      256.81      192.20     21.49 o
   5 -12   7     1839.33     1531.36     57.46 o
   6 -12   7        4.01       -9.19     17.75 o
   7 -12   7     3096.20     2872.05    100.02 o
   8 -12   7      265.24      316.82     34.51 o
   9 -12   7     2422.91     2142.85     91.91 o
  10 -12   7      273.63      170.72     57.04 o
  11 -12   7      129.45      141.08    114.59 o
 -12 -11   7      102.38      192.86     35.24 o
 -11 -11   7      593.36      712.53     57.25 o
 -10 -11   7      238.70      442.43     72.51 o
  -9 -11   7     2149.22     2078.28     78.54 o
  -8 -11   7      416.67      876.57     52.44 o
  -7 -11   7     5108.34     4862.33    113.73 o
  -6 -11   7      367.29      631.10     33.04 o
  -5 -11   7     1107.83     1026.10     49.96 o
  -4 -11   7      138.92      295.06     20.43 o
  -3 -11   7     3581.58     3176.47     70.13 o
  -2 -11   7      119.64      247.72     18.55 o
  -1 -11   7     3323.98     3093.78     68.21 o
   0 -11   7      630.18      823.73     32.86 o
   1 -11   7     1010.27     1698.53     47.68 o
   2 -11   7      271.87      324.01     22.13 o
   3 -11   7      580.82     1495.37     47.61 o
   4 -11   7      559.38      650.96     38.61 o
   5 -11   7      174.80      373.68     28.83 o
   6 -11   7     2078.33     1924.03     81.86 o
   7 -11   7     2667.35     3191.30    105.69 o
   8 -11   7     3199.53     2691.93    113.89 o
   9 -11   7      309.87      743.74     45.15 o
  10 -11   7     1434.75     1342.01     90.49 o
  11 -11   7      813.85      829.89    121.40 o
  12 -11   7      791.00      882.22    122.44 o
 -13 -10   7     1160.17     1223.96     76.16 o
 -12 -10   7     2646.98     3005.66    113.29 o
 -11 -10   7     2024.71     1943.61     83.87 o
 -10 -10   7     1884.25     1962.68     82.45 o
  -9 -10   7      312.56      286.12     34.73 o
  -8 -10   7     3567.54     3481.61    108.06 o
  -7 -10   7      111.68       60.19     14.60 o
  -6 -10   7     1804.57     1755.14     52.10 o
  -5 -10   7      168.56      276.09     21.65 o
  -4 -10   7      194.24      311.04     19.55 o
  -3 -10   7     3851.06     4454.40     90.70 o
  -2 -10   7     5822.48     5444.62    106.75 o
  -1 -10   7     1990.97     1781.88     44.85 o
   0 -10   7        9.74        8.25      9.28 o
   1 -10   7      679.51     1072.44     32.36 o
   2 -10   7     2044.05     3165.15     72.66 o
   3 -10   7     5231.85     5261.92    110.28 o
   4 -10   7      577.26      624.29     36.03 o
   5 -10   7      827.67      813.00     41.23 o
   6 -10   7      233.84      575.30     41.85 o
   7 -10   7       37.26       30.97     20.42 o
   8 -10   7     1795.72     2218.16     78.57 o
   9 -10   7       71.02       96.99     30.17 o
  10 -10   7      774.14     1142.96     67.08 o
  11 -10   7     2406.17     2113.97    170.58 o
  12 -10   7     4064.45     3649.22    252.21 o
  13 -10   7      626.46      796.40    116.16 o
 -13  -9   7      250.38      373.65     49.25 o
 -12  -9   7     1659.24     1630.69     75.83 o
 -11  -9   7      795.08      944.80     61.87 o
 -10  -9   7       26.55       11.25     23.41 o
  -9  -9   7      394.02      380.21     38.11 o
  -8  -9   7     4129.47     4255.01    136.40 o
  -7  -9   7      591.53      616.03     31.29 o
  -6  -9   7      462.48      582.35     30.58 o
  -5  -9   7      359.64      435.93     24.58 o
  -4  -9   7     3981.56     4460.87     89.45 o
  -3  -9   7      914.59      900.99     29.74 o
  -2  -9   7     4529.19     5210.75    101.40 o
  -1  -9   7      497.87      793.52     27.10 o
   0  -9   7      209.83      258.42     16.97 o
   1  -9   7     1042.97     1216.29     33.61 o
   2  -9   7     4957.09     5645.35    115.62 o
   3  -9   7      299.15      465.46     24.05 o
   4  -9   7     3609.36     4184.95    110.93 o
   5  -9   7      243.50      304.77     24.13 o
   6  -9   7       63.70      169.66     24.20 o
   7  -9   7      215.56      286.32     32.35 o
   8  -9   7     5873.11     5570.36    192.55 o
   9  -9   7      116.79      103.25     25.81 o
  10  -9   7       81.16       61.92     25.66 o
  11  -9   7     1874.71     1667.63    107.55 o
  12  -9   7      629.76     1007.18     99.94 o
  13  -9   7     1504.76     1384.55    135.00 o
 -14  -8   7     1100.99     1173.00     74.42 o
 -13  -8   7      879.08      892.32     62.58 o
 -12  -8   7      440.95      419.78     43.62 o
 -11  -8   7      175.81      204.19     30.30 o
 -10  -8   7     1357.84     1273.24     61.97 o
  -9  -8   7      251.54      276.76     31.50 o
  -8  -8   7     3934.88     3776.67    108.17 o
  -7  -8   7      195.28      260.87     19.60 o
  -6  -8   7        8.09        8.07     10.64 o
  -5  -8   7     6345.95     6814.64    123.35 o
  -4  -8   7      125.13      221.49     14.74 o
  -3  -8   7     2628.97     3408.49     70.43 o
  -2  -8   7     1316.15     1312.17     34.86 o
  -1  -8   7     7651.46     8826.77    160.91 o
   0  -8   7      120.96      245.34     15.80 o
   1  -8   7     8261.25     9329.83    168.86 o
   2  -8   7      195.89      510.99     20.27 o
   3  -8   7     4445.47     4595.90    102.00 o
   4  -8   7      667.57      700.92     36.70 o
   5  -8   7     6947.24     6944.31    159.02 o
   6  -8   7       50.27       40.80     15.80 o
   7  -8   7      377.10      359.93     26.80 o
   8  -8   7     1556.58     2127.58     79.35 o
   9  -8   7      356.83      540.82     40.65 o
  10  -8   7      217.07      395.11     36.40 o
  11  -8   7      202.28      251.29     39.65 o
  12  -8   7      137.58      170.45     35.24 o
  13  -8   7      113.61      167.01     38.81 o
  14  -8   7      203.64      445.39     94.19 o
 -14  -7   7      389.87      395.07     43.76 o
 -13  -7   7     1708.79     1908.65    120.99 o
 -12  -7   7      107.35      124.68     27.69 o
 -11  -7   7     2445.04     2259.31     78.41 o
 -10  -7   7     2016.83     1798.16     66.49 o
  -9  -7   7     6192.63     5692.25    154.62 o
  -8  -7   7     4051.10     4156.76     99.99 o
  -7  -7   7      946.26      983.96     32.65 o
  -6  -7   7       99.68      125.42     11.58 o
  -5  -7   7     1354.37     1343.85     34.58 o
  -4  -7   7       82.24       98.49     10.59 o
  -3  -7   7     1213.91     1181.55     29.25 o
  -2  -7   7      195.60      238.21     14.35 o
  -1  -7   7     2757.88     2691.43     57.81 o
   0  -7   7     7548.63     8475.40    141.04 o
   1  -7   7      553.78     1294.67     30.02 o
   2  -7   7       26.07       42.90      7.29 o
   3  -7   7      315.59      551.14     27.24 o
   4  -7   7       71.82      136.22     11.68 o
   5  -7   7      678.47      840.54     29.08 o
   6  -7   7      762.13      765.46     45.63 o
   7  -7   7      623.59      841.20     39.43 o
   8  -7   7     3163.42     3638.57    105.72 o
   9  -7   7     3547.36     4169.65    118.70 o
  10  -7   7      259.80      503.36     93.73 o
  11  -7   7     1557.79     1905.29     91.15 o
  12  -7   7       23.33       27.10     26.56 o
  13  -7   7     1246.87     1574.67     85.24 o
  14  -7   7      446.17      469.74     51.97 o
 -15  -6   7       36.22       34.29     27.83 o
 -14  -6   7      126.48      152.25     29.36 o
 -13  -6   7      252.55      230.56     31.95 o
 -12  -6   7      619.15      701.56     48.49 o
 -11  -6   7      596.86      591.05     47.70 o
 -10  -6   7     2376.73     2844.57     89.45 o
  -9  -6   7     1891.59     1950.95     61.90 o
  -8  -6   7     2747.63     3206.98     72.36 o
  -7  -6   7      559.41      744.39     37.36 o
  -6  -6   7      732.94      925.85     26.72 o
  -5  -6   7     2988.05     3378.48     65.83 o
  -4  -6   7    10118.27    11961.68    195.74 o
  -3  -6   7     3985.47     4677.10     82.53 o
  -2  -6   7     3686.32     3984.56     72.09 o
  -1  -6   7      796.92     1177.85     26.95 o
   0  -6   7      529.71      692.79     20.02 o
   1  -6   7     1667.54     1778.16     40.93 o
   2  -6   7     1956.01     2838.10     55.04 o
   3  -6   7     6912.66     6782.17    131.11 o
   4  -6   7    11601.10    12348.39    232.10 o
   5  -6   7     2868.32     3155.49     72.47 o
   6  -6   7     1289.45     1284.27     40.70 o
   7  -6   7     1631.90     1558.67     54.41 o
   8  -6   7     5956.59     5593.62    150.20 o
   9  -6   7     1594.13     1866.08     62.12 o
  10  -6   7     4854.42     4821.52    155.55 o
  11  -6   7      449.67      438.74     38.36 o
  12  -6   7     1400.14     1496.81     80.66 o
  13  -6   7      973.66      949.23     61.57 o
  14  -6   7      766.05      832.88     69.73 o
 -15  -5   7      335.41      412.13     38.19 o
 -14  -5   7      131.99       80.54     24.26 o
 -13  -5   7     1837.19     1876.73     71.37 o
 -12  -5   7      567.57      541.48     37.95 o
 -11  -5   7      218.90      216.77     22.25 o
 -10  -5   7      107.20      150.76     18.09 o
  -9  -5   7      406.32      496.25     39.37 o
  -8  -5   7      536.62      894.46     65.46 o
  -7  -5   7     1275.84     1659.04     42.26 o
  -6  -5   7     2704.19     3547.41     86.75 o
  -5  -5   7      924.22     1211.10     30.43 o
  -4  -5   7     4752.01     5753.74    142.45 o
  -3  -5   7      262.13      640.94     38.57 o
  -2  -5   7     3515.28     4351.29    103.21 o
  -1  -5   7      159.60      199.32     13.16 o
   0  -5   7    23682.74    27350.04    468.39 o
   1  -5   7      431.54      516.19     17.18 o
   2  -5   7     6627.71     6790.99    123.97 o
   3  -5   7     1315.14     1317.52     32.66 o
   4  -5   7     8620.27     8228.42    156.69 o
   5  -5   7     2233.40     2020.48     42.97 o
   6  -5   7     7495.97     7171.72    185.54 o
   7  -5   7     3034.01     2893.78     83.93 o
   8  -5   7     2529.02     2408.36     72.69 o
   9  -5   7     2131.21     1923.06     73.88 o
  10  -5   7      771.65      832.66     48.42 o
  11  -5   7     1670.93     1682.49     69.76 o
  12  -5   7     1245.92     1278.92     62.02 o
  13  -5   7      252.01      327.70     38.52 o
  14  -5   7       27.77       16.87     23.97 o
  15  -5   7      541.81      572.01     43.14 o
 -15  -4   7       90.55       67.08     27.92 o
 -14  -4   7     1486.06     1360.39     50.68 o
 -13  -4   7      238.52      263.42     25.14 o
 -12  -4   7     3154.55     2970.60     86.38 o
 -11  -4   7      408.78      421.56     29.77 o
 -10  -4   7     3116.52     2826.37     74.38 o
  -9  -4   7      149.23      139.12     21.72 o
  -8  -4   7     1772.68     1545.20     40.79 o
  -7  -4   7     1700.47     1969.60     47.30 o
  -6  -4   7     6386.71     5922.84    105.80 o
  -5  -4   7     3554.61     4712.43    297.49 o
  -4  -4   7    12185.42    12092.30    213.66 o
  -3  -4   7      597.27      662.08     20.03 o
  -2  -4   7    10057.04    10523.12    178.77 o
  -1  -4   7     2726.67     2907.79     60.20 o
   0  -4   7      296.06      315.60     14.58 o
   1  -4   7     3130.33     3276.04     60.27 o
   3  -4   7      417.91      532.51     17.39 o
   4  -4   7     4289.47     6249.22    207.78 o
   5  -4   7    10432.42     9584.43    217.30 o
   7  -4   7     3464.60     3224.47     89.85 o
   8  -4   7      288.54      275.23     42.91 o
   9  -4   7     1133.14     1159.25     51.10 o
  10  -4   7      424.10      891.64     90.00 o
  11  -4   7     1377.33     1312.87     58.98 o
  12  -4   7     1005.68     1525.08     77.05 o
  13  -4   7      115.98      106.39     25.51 o
  14  -4   7      542.38      545.62     44.23 o
  15  -4   7      140.63      156.05     24.73 o
 -15  -3   7     1602.11     2058.03     89.44 o
 -14  -3   7      256.47      202.24     27.06 o
 -13  -3   7     3284.39     3400.67     96.18 o
 -12  -3   7        2.09      -12.04     13.16 o
 -11  -3   7     7295.75     6947.91    167.89 o
 -10  -3   7      377.33      361.47     23.76 o
  -9  -3   7     2794.55     2606.81     59.39 o
  -8  -3   7      149.77      149.27     12.38 o
  -7  -3   7     3162.91     2878.58     52.28 o
  -6  -3   7      409.81      391.51     17.65 o
  -5  -3   7     5327.04     4823.19     86.84 o
  -4  -3   7     2875.67     2638.44     51.33 o
  -3  -3   7       79.39       33.66      6.75 o
  -2  -3   7     3530.20     3690.73     64.81 o
  -1  -3   7      615.36      811.93     26.63 o
   0  -3   7     4227.27     5241.96    157.82 o
   1  -3   7      670.42      745.65     24.66 o
   2  -3   7     1822.89     2590.05     53.44 o
   3  -3   7      388.74      484.96     17.51 o
   4  -3   7      468.42      879.08     69.07 o
   6  -3   7      821.09      831.58     30.75 o
   7  -3   7      778.78     1294.16    188.37 o
   8  -3   7       34.27       30.53     13.16 o
   9  -3   7     1363.52     1710.59     63.43 o
  10  -3   7       74.53       48.47     15.87 o
  11  -3   7     4873.50     5598.71    155.76 o
  12  -3   7        0.50      -15.58     16.35 o
  13  -3   7     2943.24     3275.30    118.07 o
  14  -3   7      768.57      854.61     72.90 o
  15  -3   7     3036.92     3530.66    193.05 o
 -15  -2   7      229.75      272.92     37.66 o
 -14  -2   7      339.77      364.38     37.21 o
 -13  -2   7        9.53        8.28     16.69 o
 -12  -2   7     2488.11     2708.04     79.79 o
 -11  -2   7      357.26      319.11     24.02 o
 -10  -2   7     2013.67     2130.11     64.12 o
  -9  -2   7       97.63       68.51     10.04 o
  -8  -2   7     1442.70     1513.45     34.34 o
  -7  -2   7     6827.34     6252.53    102.20 o
  -6  -2   7      122.20      123.28      9.99 o
  -5  -2   7    14547.46    13463.00    217.04 o
  -4  -2   7      284.22      217.94     12.77 o
  -3  -2   7    13927.18    12515.09    228.58 o
  -2  -2   7      967.75     1176.32     48.91 o
  -1  -2   7    34490.13    34122.96    618.98 o
   0  -2   7      200.75      295.29     11.94 o
   1  -2   7    28301.74    29956.91    784.68 o
   2  -2   7     1923.33     1930.42     42.70 o
   3  -2   7    11289.93    11095.57    309.30 o
   4  -2   7      187.08      190.64     17.29 o
   5  -2   7    10531.39    10918.21    269.27 o
   6  -2   7      137.89      154.28     22.63 o
   7  -2   7     4251.42     4579.28    140.25 o
   8  -2   7     2469.14     2308.36     70.12 o
   9  -2   7      377.85      466.93     28.08 o
  10  -2   7     3212.48     3145.83     92.93 o
  11  -2   7      564.48      601.50     41.21 o
  12  -2   7     4201.53     4352.14    144.82 o
  13  -2   7       38.40       27.82     14.32 o
  14  -2   7     1217.89     1330.55     52.22 o
  15  -2   7       73.75       83.07     34.84 o
 -15  -1   7      407.35      420.83     45.22 o
 -14  -1   7      564.73      624.86     49.62 o
 -13  -1   7      228.89      254.80     33.17 o
 -12  -1   7      394.10      324.39     24.85 o
 -11  -1   7     1242.85     1140.53     39.81 o
 -10  -1   7      162.96       89.00     12.85 o
  -9  -1   7     2324.76     2039.65     45.07 o
  -8  -1   7     4779.20     4642.69     79.14 o
  -7  -1   7       40.26       28.10      6.90 o
  -6  -1   7    25555.46    24244.12    356.41 o
  -5  -1   7      152.89       86.45      7.70 o
  -4  -1   7     7004.57     5617.88     93.34 o
  -3  -1   7     1411.28     1471.70     29.07 o
  -2  -1   7    12284.27    10974.85    190.71 o
  -1  -1   7       58.81       63.54      6.30 o
   0  -1   7    71810.81    70064.33   1124.26 o
   1  -1   7       33.62       20.87      4.83 o
   2  -1   7    10564.38     9565.85    228.88 o
   3  -1   7     1560.12     1533.60     37.61 o
   4  -1   7     5196.38     4712.36    110.70 o
   5  -1   7      143.86       80.58     11.25 o
   6  -1   7    22844.37    22419.41    770.01 o
   7  -1   7       44.02       25.17      9.63 o
   8  -1   7     6432.02     6143.18    162.82 o
   9  -1   7      500.43      552.56     53.37 o
  10  -1   7      743.19      885.29     44.72 o
  11  -1   7      224.93      155.59     19.49 o
  12  -1   7      853.00      863.03     75.98 o
  13  -1   7       81.97      106.91     28.92 o
  14  -1   7      108.19       37.05     29.50 o
  15  -1   7      390.91      431.33     84.77 o
 -15   0   7        1.22      -22.02     22.02 o
 -14   0   7     1275.02     1342.79     71.60 o
 -13   0   7       33.72       -1.43     19.28 o
 -12   0   7     2112.29     2112.92     69.52 o
 -11   0   7      805.99      729.48     75.51 o
 -10   0   7    16440.36    15251.19    281.76 o
  -9   0   7      219.55      171.21     12.85 o
  -8   0   7     2146.52     1992.05     41.45 o
  -7   0   7     3106.00     3127.07     88.15 o
  -6   0   7     5561.94     5123.84     87.99 o
  -5   0   7     7913.39     8073.29    138.23 o
  -4   0   7    13071.55    12181.26    213.46 o
  -3   0   7     4179.96     3982.92    112.27 o
  -2   0   7      545.25      591.53     21.23 o
  -1   0   7    18338.87    17655.35    383.81 o
   0   0   7       21.98        6.42      4.55 o
   1   0   7    19120.61    17966.68    274.91 o
   2   0   7      610.00      604.74     13.00 o
   3   0   7     5293.09     4646.03    100.65 o
   4   0   7    12321.30    11385.87    261.51 o
   5   0   7     9193.85     8832.17    204.38 o
   6   0   7     5895.65     5209.04    113.60 o
   7   0   7     4987.74     4530.96    120.57 o
   8   0   7     2126.55     1880.89     58.61 o
   9   0   7      808.15      848.49     34.60 o
  10   0   7    12507.65    12637.55    361.16 o
  11   0   7     2552.31     2370.68     88.08 o
  12   0   7     1447.28     1515.41     66.23 o
  13   0   7      214.93      289.08     33.93 o
  14   0   7      186.69       73.44     21.34 o
  15   0   7        0.37      -25.45     25.45 o
 -15   1   7     2275.68     2526.55    100.34 o
 -14   1   7       42.80      -20.18     20.18 o
 -13   1   7      737.28      782.91     62.96 o
 -12   1   7      246.90      321.37     31.18 o
 -11   1   7     6720.95     6899.01    176.58 o
 -10   1   7      512.56      601.99     30.40 o
  -9   1   7     4724.24     4588.35     92.50 o
  -8   1   7      266.44      289.98     15.03 o
  -7   1   7     8956.63     8616.14    143.31 o
  -6   1   7     3217.54     2904.19     55.86 o
  -5   1   7     6891.22     6740.73    112.53 o
  -4   1   7     2804.64     2885.37     58.63 o
  -3   1   7     7269.65     7891.91    142.57 o
  -2   1   7      606.11      532.00     13.79 o
  -1   1   7     1260.37     1074.12     22.35 o
   0   1   7     2930.28     3142.50     59.17 o
   1   1   7      268.08      266.60     18.96 o
   2   1   7      590.03      480.87     14.07 o
   3   1   7    10372.98     9334.69    173.98 o
   4   1   7     4185.12     3839.94     93.49 o
   5   1   7     9116.87     7859.69    229.02 o
   6   1   7      917.13     1062.21     60.06 o
   7   1   7     9364.30     8999.75    214.40 o
   8   1   7      176.60      246.53     25.64 o
   9   1   7     6761.76     6313.87    191.84 o
  10   1   7      654.76      566.46     66.92 o
  11   1   7    11348.14    10953.83    370.33 o
  12   1   7      300.14      219.07     46.78 o
  13   1   7      460.97      427.47     36.63 o
  14   1   7      309.57      361.94     40.07 o
  15   1   7     2238.99     2507.74    112.77 o
 -15   2   7      456.83      304.76     39.30 o
 -14   2   7      469.50      292.23     34.54 o
 -13   2   7      866.90      913.51     48.90 o
 -12   2   7      456.99      268.50     28.55 o
 -11   2   7     1211.83     1240.30     78.72 o
 -10   2   7      280.59       64.82     14.05 o
  -9   2   7      343.01      371.48     22.83 o
  -8   2   7     4630.89     4505.25     87.85 o
  -7   2   7     1746.06     1610.30     36.87 o
  -6   2   7     2210.42     2152.64    101.09 o
  -5   2   7     5378.87     4462.26     85.28 o
  -4   2   7      715.79      806.35     45.04 o
  -3   2   7     8790.89     8071.56    139.00 o
  -2   2   7      374.57      276.21     14.75 o
  -1   2   7    11550.71    10133.25    178.70 o
   0   2   7      140.46      159.32      8.78 o
   1   2   7    11598.84     9921.05    165.33 o
   2   2   7      825.17      611.25     16.22 o
   3   2   7     6070.04     5132.69    134.98 o
   4   2   7     2057.88     1939.74     51.18 o
   5   2   7     3895.15     3404.94     90.53 o
   6   2   7     5078.34     4421.56    107.86 o
   7   2   7      749.04      759.55     30.86 o
   8   2   7     7512.47     7044.52    187.14 o
   9   2   7      644.04      624.19     37.88 o
  10   2   7     2124.02     1955.26     90.67 o
  11   2   7      153.61       38.91     24.26 o
  12   2   7     2306.64     2264.76    106.85 o
  13   2   7      110.54       91.44     43.95 o
  14   2   7     2017.07     2023.19    130.38 o
  15   2   7     1700.24     1816.76    192.56 o
 -15   3   7     1379.59     1518.63     81.32 o
 -14   3   7     1636.81     1698.02     86.55 o
 -13   3   7     1704.84     1594.11     60.95 o
 -12   3   7      647.89      640.15     44.94 o
 -11   3   7      466.98      532.48     35.01 o
 -10   3   7     1906.24     1742.46     51.65 o
  -9   3   7      642.73      618.53     28.49 o
  -8   3   7     3363.36     2945.61     60.04 o
  -7   3   7      809.78      706.39     25.68 o
  -6   3   7     1960.60     1784.11     55.49 o
  -5   3   7      553.25      579.14     20.24 o
  -4   3   7     2207.84     2010.51     67.89 o
  -3   3   7      161.01      165.36      9.53 o
  -2   3   7     9664.04     8770.52    163.73 o
  -1   3   7       97.74       91.03      7.01 o
   0   3   7       73.98       10.56      4.77 o
   1   3   7       13.20        5.37      4.34 o
   2   3   7     9479.92     8316.80    148.26 o
   3   3   7      602.41      585.13     20.82 o
   4   3   7     2629.79     2309.12     51.98 o
   5   3   7      693.69      624.57     20.51 o
   6   3   7     1376.45     1366.10     52.36 o
   7   3   7     1695.45     1588.84     55.07 o
   8   3   7     1909.74     1973.71     57.00 o
   9   3   7      356.61      444.92     31.67 o
  10   3   7      250.57       40.68     18.36 o
  11   3   7       67.49        1.77     22.05 o
  12   3   7      161.31      101.55     38.39 o
  13   3   7      222.36      114.34     39.88 o
  14   3   7      283.33      275.23     83.72 o
  15   3   7      175.01      108.84     72.21 o
 -15   4   7      853.33      975.84     68.28 o
 -14   4   7     3466.71     3521.45    125.42 o
 -13   4   7      215.65      248.15     30.53 o
 -12   4   7     1439.59     1341.17     60.68 o
 -11   4   7      253.24      208.20     22.30 o
 -10   4   7     1437.02     1336.17     44.70 o
  -9   4   7     2144.87     2017.62     52.80 o
  -8   4   7     1051.35      938.20     30.51 o
  -7   4   7      835.01      838.11     27.72 o
  -6   4   7      636.03      571.12     39.83 o
  -5   4   7      274.58      226.49     15.78 o
  -4   4   7      223.21       59.68      8.44 o
  -3   4   7     5081.33     4927.32     88.81 o
  -2   4   7      969.07     1070.38     24.63 o
  -1   4   7    10081.46     9873.89    178.63 o
   0   4   7      356.55      302.12     12.95 o
   1   4   7    10180.49     9974.57    165.20 o
   2   4   7     1138.64      971.53     26.55 o
   3   4   7     8305.19     7603.35    203.51 o
   4   4   7     1593.56     1289.54     38.04 o
   5   4   7     1088.16     1063.82     30.91 o
   6   4   7     1177.96     1120.30     42.76 o
   7   4   7      618.67      633.05     28.40 o
   8   4   7      577.57      463.22     27.18 o
   9   4   7     1552.33     1453.29     55.49 o
  10   4   7      668.06      603.69     45.65 o
  11   4   7      352.81      425.29     46.63 o
  12   4   7     1424.21     1692.22    168.49 o
  13   4   7      300.36      421.75    100.47 o
  14   4   7     1414.92     1760.25    189.42 o
  15   4   7      114.76       85.81     72.21 o
 -15   5   7      715.68      802.95     61.38 o
 -14   5   7      222.00      205.69     40.48 o
 -13   5   7      878.27      921.20     55.64 o
 -12   5   7        5.25      -10.75     18.73 o
 -11   5   7       35.32        5.79     13.04 o
 -10   5   7       94.93       66.43     16.89 o
  -9   5   7      819.46      806.76     49.49 o
  -8   5   7      107.59       94.18     13.22 o
  -7   5   7      652.16      558.56     24.59 o
  -6   5   7      897.39      867.71     29.65 o
  -5   5   7      769.72      796.02     26.14 o
  -4   5   7      602.16      685.23     22.15 o
  -3   5   7      649.40      782.14     35.56 o
  -2   5   7      368.95      364.13     30.55 o
  -1   5   7      753.12      728.56     20.77 o
   0   5   7     1900.02     1650.58     40.99 o
   1   5   7     1171.88      951.40     23.68 o
   2   5   7     1035.01     1054.51     33.65 o
   3   5   7     3278.46     2786.11     74.65 o
   4   5   7      958.63      844.80     25.65 o
   5   5   7      164.69       80.40      9.98 o
   6   5   7      131.81       51.75     10.37 o
   7   5   7     1282.71     1214.27     48.07 o
   8   5   7      308.13      307.74     19.30 o
   9   5   7     1736.58     1804.45     88.74 o
  10   5   7       12.03      -23.52     29.30 o
  11   5   7      247.27      385.12     82.68 o
 -15   6   7      120.20       41.86     63.84 o
 -14   6   7      129.53      -15.64     21.59 o
 -13   6   7      265.15      192.23     32.13 o
 -12   6   7      151.25      195.00     26.09 o
 -11   6   7      301.85      290.07     25.13 o
 -10   6   7     1674.88     1596.67     52.03 o
  -9   6   7      279.05      294.34     23.19 o
  -8   6   7      228.33       34.59     10.71 o
  -7   6   7      303.06      340.19     20.68 o
  -6   6   7        7.58       -6.85      8.50 o
  -5   6   7     1370.32     1169.89     33.02 o
  -4   6   7      161.46       27.52      9.33 o
  -3   6   7     5069.61     4809.85    103.57 o
  -2   6   7      970.61      988.27     29.19 o
  -1   6   7     6686.03     6238.69    116.77 o
   0   6   7       23.56       42.30      6.49 o
   1   6   7     4477.82     4242.11     77.97 o
   2   6   7      315.68      233.88     18.16 o
   3   6   7     2419.74     2066.96     64.47 o
   4   6   7     1162.52     1126.36     40.67 o
   5   6   7      254.52      168.94     13.54 o
   6   6   7       55.01       42.62      9.16 o
   7   6   7      119.06      104.43     12.45 o
   8   6   7     1660.13     1573.13     90.54 o
   9   6   7       93.10      106.39     21.55 o
  10   6   7      264.92      158.82     35.90 o
  11   6   7      229.73      132.91     64.88 o
  12   6   7       30.17      104.65     65.93 o
 -14   7   7       17.93      -22.56     22.56 o
 -13   7   7      629.50      702.93     52.79 o
 -12   7   7      580.47      629.25     40.35 o
 -11   7   7     2373.04     2333.58     69.05 o
 -10   7   7       54.14       46.35     16.15 o
  -9   7   7     6007.57     5638.50    123.69 o
  -8   7   7      399.29      385.12     26.60 o
  -7   7   7     4131.46     3692.88     79.72 o
  -6   7   7      190.11      139.60     15.30 o
  -5   7   7     2152.21     1900.96     49.79 o
  -4   7   7      655.95      671.95     28.58 o
  -3   7   7     2592.82     2259.36     53.50 o
  -2   7   7     2446.07     2490.30     69.05 o
  -1   7   7       51.90       65.69     10.16 o
   0   7   7       27.69       43.12      7.45 o
   1   7   7      234.53      261.06     15.35 o
   2   7   7      470.02      295.22     28.17 o
   3   7   7     3394.32     3059.08     81.05 o
   4   7   7      105.64       38.94      8.44 o
   5   7   7      810.05      644.11     51.53 o
   6   7   7      568.23      577.58     35.17 o
   7   7   7     3324.46     3144.40    103.32 o
   8   7   7      109.48       57.10     27.52 o
   9   7   7     3708.64     3367.60    126.43 o
  10   7   7        9.68        5.43     16.72 o
  11   7   7     1177.91     1109.31    147.56 o
  12   7   7      633.23      677.10    118.26 o
 -14   8   7     1160.03     1299.51     82.53 o
 -13   8   7        3.73      -24.45     24.45 o
 -12   8   7      619.20      651.58     42.52 o
 -11   8   7      398.40      563.86     42.20 o
 -10   8   7     3026.18     2814.78    108.14 o
  -9   8   7       29.40        9.69     14.10 o
  -8   8   7     6450.38     5470.55    191.61 o
  -7   8   7     1209.94     1064.03     37.84 o
  -6   8   7     9013.48     8337.13    171.96 o
  -5   8   7      553.82      671.22     31.13 o
  -4   8   7     1663.55     1624.99     43.30 o
  -3   8   7      425.59      532.92     30.93 o
  -2   8   7      399.33      112.30     17.02 o
  -1   8   7      580.88      637.72     23.76 o
   0   8   7       74.65       98.41      9.56 o
   1   8   7      256.14      219.97     12.76 o
   2   8   7     2821.64     2620.57     61.46 o
   3   8   7      938.23      803.96     29.91 o
   4   8   7     2638.78     2519.86     72.00 o
   5   8   7       76.75        8.69     12.01 o
   6   8   7     5516.70     4936.51    160.40 o
   7   8   7      754.97      666.37     37.62 o
   8   8   7    10726.88    10044.30    351.25 o
   9   8   7      217.23      222.70     26.66 o
  10   8   7     2740.12     2674.22    114.04 o
  11   8   7       51.42        2.56     19.26 o
  12   8   7      223.58      161.24     65.41 o
  13   8   7        5.67        1.05     57.56 o
 -13   9   7      179.87      121.61     27.34 o
 -12   9   7      192.15       63.36     21.73 o
 -11   9   7      111.63       83.96     20.93 o
 -10   9   7     1027.12     1170.41     59.06 o
  -9   9   7      141.35       -6.33     15.14 o
  -8   9   7     4898.71     4810.71    109.45 o
  -7   9   7     1342.74     1203.33     40.13 o
  -6   9   7     3978.59     3789.90     88.72 o
  -5   9   7      600.34      646.59     29.69 o
  -4   9   7     3455.81     3476.69     82.68 o
  -3   9   7      203.92       56.49     12.31 o
  -2   9   7     7267.20     7094.08    149.62 o
  -1   9   7      100.34      112.01     13.43 o
   0   9   7     4553.54     4272.90     74.52 o
   1   9   7       13.91       -4.26      7.90 o
   2   9   7     5020.62     4561.11    129.96 o
   3   9   7     1422.22     1331.85     42.46 o
   4   9   7     1683.54     1483.16     70.56 o
   5   9   7      398.70      440.73     32.56 o
   6   9   7     2850.18     2600.54     86.55 o
   7   9   7     2914.92     2580.25     91.55 o
   8   9   7      853.91      270.20     66.98 o
   9   9   7     1030.38     1082.78     86.05 o
  10   9   7      188.09      104.55     26.37 o
  11   9   7      403.94      484.19     48.19 o
  12   9   7     1147.03     1427.16     95.97 o
  13   9   7      570.19      629.44    116.16 o
 -13  10   7      306.57      270.22     43.05 o
 -12  10   7      237.86      288.74     35.47 o
 -11  10   7      111.05       12.37     19.01 o
 -10  10   7        1.15      -16.54     16.54 o
  -9  10   7     2066.75     1975.88     63.97 o
  -8  10   7        3.81      -14.43     14.43 o
  -7  10   7     2515.46     2445.80     62.89 o
  -6  10   7      479.44      460.41     27.06 o
  -5  10   7      582.34      568.30     29.52 o
  -4  10   7      924.48      845.39     34.86 o
  -3  10   7     7374.24     7052.67    146.65 o
  -2  10   7     1877.25     1802.89     48.00 o
  -1  10   7     2176.92     2218.01     48.12 o
   0  10   7      712.07      770.48     26.27 o
   1  10   7     2470.59     2525.14     66.30 o
   2  10   7      292.69      190.76     22.35 o
   3  10   7    10064.79     9385.65    231.05 o
   4  10   7      125.64       19.32     17.74 o
   5  10   7      597.54      602.77     40.35 o
   6  10   7      265.31      264.93     27.64 o
   7  10   7      723.88      568.13     39.98 o
   8  10   7        3.25       -2.57     19.81 o
   9  10   7      377.16      192.27     33.62 o
  10  10   7        6.30       -4.66     23.32 o
  11  10   7      803.74      942.51    104.93 o
  12  10   7       31.91      -29.92     33.49 o
 -12  11   7       86.14       30.15     23.08 o
 -11  11   7      845.52      842.50     74.91 o
 -10  11   7       42.09      -12.76     20.36 o
  -9  11   7      621.45      331.03     29.89 o
  -8  11   7       16.91        5.18     15.83 o
  -7  11   7      759.04      565.26     33.25 o
  -6  11   7       36.30        4.41     13.25 o
  -5  11   7     1113.82     1130.04     39.74 o
  -4  11   7      855.14      822.78     35.93 o
  -3  11   7     2215.07     2308.08     59.59 o
  -2  11   7      640.59      595.37     30.78 o
  -1  11   7      667.00      700.16     27.91 o
   0  11   7      204.65      201.96     20.32 o
   1  11   7      645.51      631.38     46.18 o
   2  11   7     1148.92     1102.07     50.95 o
   3  11   7     2959.78     2830.29     96.40 o
   4  11   7      696.52      615.77     42.61 o
   5  11   7      975.96      860.22     46.77 o
   6  11   7      199.76      249.04     28.84 o
   7  11   7     1968.18     1936.36    104.16 o
   8  11   7       32.94       27.97     19.47 o
   9  11   7     2846.41     3170.13    138.75 o
  10  11   7      235.52      266.18     42.66 o
  11  11   7      662.50      651.15     62.50 o
  12  11   7      428.34      398.01     60.22 o
 -11  12   7      967.46     1077.63     62.00 o
 -10  12   7      308.07      131.46     27.50 o
  -9  12   7     2419.68     2718.99     84.16 o
  -8  12   7      332.44        2.90     19.18 o
  -7  12   7     3151.11     3467.50     89.52 o
  -6  12   7      346.97       99.62     16.85 o
  -5  12   7      175.67      186.83     20.69 o
  -4  12   7     1097.74     1026.45     40.41 o
  -3  12   7     1062.99     1120.15     44.18 o
  -2  12   7     2079.71     1941.29     49.85 o
  -1  12   7      245.00      251.17     21.77 o
   0  12   7      682.99      686.43     39.05 o
   1  12   7       48.90       14.24     17.08 o
   2  12   7     1736.10     1709.87     76.91 o
   3  12   7      261.22      182.38     29.44 o
   4  12   7     2391.09     2303.95    116.46 o
   5  12   7      157.22      196.27     27.36 o
   6  12   7     2305.01     2263.42     85.41 o
   7  12   7      554.76      220.76     30.42 o
   8  12   7     2436.54     2679.81    148.69 o
   9  12   7      476.54      291.85     44.27 o
  10  12   7     1401.31     1615.36     94.39 o
  11  12   7      256.75      252.68     44.85 o
 -11  13   7      150.77      -18.84     63.84 o
 -10  13   7     1872.28     1895.96     77.08 o
  -9  13   7       52.89        6.25     25.04 o
  -8  13   7     4292.69     4607.08    114.03 o
  -7  13   7      172.30      184.15     24.67 o
  -6  13   7     4189.25     4160.31     96.79 o
  -5  13   7      372.08      350.16     28.48 o
  -4  13   7     3046.66     2778.95     76.20 o
  -3  13   7      148.49       74.30     16.60 o
  -2  13   7     5233.19     5117.23    118.78 o
  -1  13   7     2122.20     1924.01     72.85 o
   0  13   7     1022.27     1069.55     49.03 o
   1  13   7      291.22      215.41     23.87 o
   2  13   7     2137.97     2181.79    128.24 o
   3  13   7      766.66      801.84     60.16 o
   4  13   7     1444.96     1370.46     84.15 o
   5  13   7      298.53      248.12     37.70 o
   6  13   7      649.62      186.93     32.72 o
   7  13   7      186.61      263.53     43.35 o
   8  13   7      550.77       52.69     32.78 o
   9  13   7      256.06      311.90     49.61 o
  10  13   7      411.63      259.33     40.36 o
  -9  14   7      601.98      658.92     45.22 o
  -8  14   7      206.56       80.28     28.03 o
  -7  14   7     3340.99     3517.43    106.56 o
  -6  14   7      474.18      484.30     40.09 o
  -5  14   7     2723.98     2832.97     80.15 o
  -4  14   7      203.14      229.21     23.84 o
  -3  14   7     2365.41     2336.40     68.44 o
  -2  14   7      175.94       65.61     28.86 o
  -1  14   7     2433.57     2491.18     80.05 o
   0  14   7      151.44       97.59     32.80 o
   1  14   7      918.80      789.51     68.49 o
   2  14   7     1351.71     1368.81     82.47 o
   3  14   7      677.87      485.40     48.25 o
   4  14   7      445.92      433.29     47.89 o
   5  14   7      353.03       52.11     25.00 o
   6  14   7      107.17       23.65     27.28 o
   7  14   7      429.75       97.42     33.07 o
   8  14   7     1081.00     1177.75     94.08 o
   9  14   7      150.77       51.54     49.74 o
  -8  15   7        3.06      -27.56     27.56 o
  -7  15   7      309.38      218.02     29.58 o
  -6  15   7      428.24      512.12     37.33 o
  -5  15   7      250.73       61.86     19.16 o
  -4  15   7       85.63       87.92     22.29 o
  -3  15   7      548.90      375.60     32.17 o
  -2  15   7      110.67      115.67     30.50 o
  -1  15   7      454.07      394.06     36.67 o
   0  15   7       82.11       71.71     23.62 o
   1  15   7     2101.36     1973.29     99.23 o
   2  15   7       30.39        3.98     26.02 o
   3  15   7     2643.45     2618.29    115.59 o
   4  15   7       44.56       53.09     29.66 o
   5  15   7     1706.88     1918.73    112.23 o
   6  15   7       54.93       41.42     31.17 o
   7  15   7     1181.51     1315.72     96.22 o
   8  15   7       23.05       33.69     38.73 o
  -7  16   7     1008.11     1108.21     58.82 o
  -6  16   7      314.89       74.98     22.26 o
  -5  16   7      255.93      273.88     30.81 o
  -4  16   7      399.44      206.13     28.82 o
  -3  16   7     1316.15     1371.35     66.05 o
  -2  16   7      791.36      830.61     52.12 o
  -1  16   7     1076.70     1044.27     68.80 o
   0  16   7     1780.83     1899.88     82.05 o
   1  16   7     1020.26     1062.27    112.60 o
   2  16   7     1042.00     1109.58     80.35 o
   3  16   7      439.51      266.55     43.55 o
   4  16   7     1979.63     2206.97    111.48 o
   5  16   7      166.54      102.00     36.35 o
   6  16   7     2098.68     2304.58    137.11 o
  -4  17   7     2871.42     3007.48     92.38 o
  -3  17   7        2.18        0.59     30.66 o
  -2  17   7     2380.45     2555.78    120.88 o
  -1  17   7      131.98       79.25     39.12 o
   0  17   7     2987.13     3247.87    102.69 o
   1  17   7       47.80       34.91     27.58 o
   2  17   7     2884.27     2774.65    126.54 o
   3  17   7       13.98       14.94     31.39 o
   4  17   7      975.37      729.79     77.64 o
  -4 -17   8      360.44      264.19     30.22 o
  -3 -17   8     2394.64     3122.39     89.97 o
  -2 -17   8      277.70      227.88     30.86 o
  -1 -17   8     1164.77     1570.27     59.93 o
   0 -17   8      246.47      240.76     28.19 o
   1 -17   8     2997.37     2615.15     87.28 o
   2 -17   8       42.11       72.02     21.96 o
   3 -17   8     5295.97     4565.72    118.13 o
   4 -17   8       79.31       92.57     25.40 o
  -6 -16   8      138.46      225.54     26.64 o
  -5 -16   8     1009.63      993.86     49.97 o
  -4 -16   8     1898.39     1931.06     65.71 o
  -3 -16   8     2080.40     1946.66     65.92 o
  -2 -16   8      915.53     1460.84     55.83 o
  -1 -16   8     2418.89     2814.56     81.15 o
   0 -16   8      151.60      182.08     22.91 o
   1 -16   8     2632.23     2810.17     75.78 o
   2 -16   8     2835.20     2453.91     69.86 o
   3 -16   8     1394.84     1544.52     59.14 o
   4 -16   8     1569.77     1648.44     66.80 o
   5 -16   8      924.92      925.83     53.37 o
   6 -16   8     1037.66      969.38     60.89 o
  -8 -15   8     3123.14     2611.39     99.16 o
  -7 -15   8     1158.32      985.77     51.38 o
  -6 -15   8     1026.64      979.57     53.19 o
  -5 -15   8       50.62       25.72     18.34 o
  -4 -15   8     1917.22     2099.83     66.98 o
  -3 -15   8       39.86       52.86     18.61 o
  -2 -15   8     4740.09     4485.50    104.61 o
  -1 -15   8       50.69       89.09     17.46 o
   0 -15   8     1672.81     1918.48     57.75 o
   1 -15   8      176.41      217.66     23.83 o
   2 -15   8     2130.75     3097.29     79.27 o
   3 -15   8       11.32       55.89     18.98 o
   4 -15   8     2061.80     2239.52     69.46 o
   5 -15   8       26.46       21.96     19.22 o
   6 -15   8      258.32      403.11     38.55 o
   7 -15   8      241.02      372.59     40.47 o
   8 -15   8      413.42      942.50    124.66 o
  -9 -14   8      335.98      274.63     36.20 o
  -8 -14   8      565.29      786.38     58.02 o
  -7 -14   8      566.70      540.50     38.51 o
  -6 -14   8      413.35      626.89     38.51 o
  -5 -14   8     1217.80     1126.69     53.49 o
  -4 -14   8      778.37     1185.13     49.23 o
  -3 -14   8     2808.78     2797.77     78.80 o
  -2 -14   8     1188.87     1481.96     46.32 o
  -1 -14   8     3593.04     3067.69     73.08 o
   0 -14   8      384.03      421.61     36.48 o
   1 -14   8      829.57     1605.96     50.98 o
   2 -14   8     1969.94     1901.30     56.36 o
   3 -14   8     1513.78     1952.90     62.14 o
   4 -14   8     2480.68     2156.55     66.38 o
   5 -14   8      219.80      414.66     33.65 o
   6 -14   8     1800.30     1612.02    122.50 o
   7 -14   8      113.49      229.72     43.05 o
   8 -14   8     2498.85     2081.45     94.48 o
   9 -14   8      153.38      213.19     52.61 o
 -10 -13   8      521.16      452.99     47.78 o
  -9 -13   8      748.53     1459.88    130.96 o
  -8 -13   8     1473.41     1450.69     73.18 o
  -7 -13   8      657.40     1512.26     69.65 o
  -6 -13   8      266.53      339.61     28.31 o
  -5 -13   8     1249.12     1613.67     54.56 o
  -4 -13   8      254.97      251.94     25.06 o
  -3 -13   8     4324.58     5863.78    119.06 o
  -2 -13   8       71.70       55.81     14.42 o
  -1 -13   8     1737.33     2748.61     66.23 o
   0 -13   8      354.23      502.75     28.63 o
   1 -13   8     4925.40     4469.70    100.34 o
   2 -13   8       61.69      100.32     17.35 o
   3 -13   8     9821.13     8917.72    193.07 o
   4 -13   8       79.09      168.88     21.63 o
   5 -13   8     3108.02     2634.69     79.72 o
   6 -13   8      513.41      482.36     43.83 o
   7 -13   8     5006.29     4382.27    141.36 o
   8 -13   8      421.61      680.86     53.38 o
   9 -13   8     4785.15     4383.21    156.14 o
  10 -13   8      104.50      190.84     45.59 o
 -11 -12   8      862.40     1040.55     70.98 o
 -10 -12   8      595.74     1072.49     68.14 o
  -9 -12   8     4669.63     4290.78    146.16 o
  -8 -12   8      546.36     1188.90     89.89 o
  -7 -12   8     4472.79     4195.24    103.58 o
  -6 -12   8      360.28      673.80     36.58 o
  -5 -12   8     1630.68     1440.10     49.63 o
  -4 -12   8      766.97     1286.63     46.08 o
  -3 -12   8     3480.33     3050.44     70.19 o
  -2 -12   8      392.09     1020.45     37.51 o
  -1 -12   8      578.54      685.75     32.35 o
   0 -12   8     1620.02     1895.30     49.82 o
   1 -12   8      143.37      343.22     22.55 o
   2 -12   8     2595.69     2398.18     61.63 o
   3 -12   8      487.75     1311.85     46.58 o
   4 -12   8     3195.99     2739.70     81.84 o
   5 -12   8      554.15      762.96     71.59 o
   6 -12   8     1840.05     1569.73     93.48 o
   7 -12   8     1849.20     2489.28     90.95 o
   8 -12   8     4120.93     3528.97    118.58 o
   9 -12   8     1096.12     1848.73    157.50 o
  10 -12   8     3402.53     3110.07    152.10 o
  11 -12   8      514.91      596.52    105.70 o
 -12 -11   8     3273.44     3474.92    126.92 o
 -11 -11   8      484.98      636.51     54.80 o
 -10 -11   8     3802.29     3601.61    127.46 o
  -9 -11   8      170.53      235.04     34.62 o
  -8 -11   8     6290.88     6089.72    171.07 o
  -7 -11   8      614.18      732.18     37.91 o
  -6 -11   8     4847.49     4614.83    109.70 o
  -5 -11   8      147.21      178.75     23.39 o
  -4 -11   8     1844.04     1626.45     44.95 o
  -3 -11   8     2791.14     2754.81     63.87 o
  -2 -11   8     4566.16     4211.73     87.96 o
  -1 -11   8      135.39      301.88     20.58 o
   0 -11   8      919.41     1145.39     36.00 o
   1 -11   8      513.25      578.85     27.97 o
   2 -11   8     1083.67     2064.22     65.46 o
   3 -11   8     1526.11     1951.36     57.07 o
   4 -11   8      311.54      673.21     33.56 o
   5 -11   8       48.68       94.00     25.58 o
   6 -11   8     3105.77     3608.21    131.70 o
   7 -11   8      214.82      388.29     34.13 o
   8 -11   8     3041.10     3873.60    123.34 o
   9 -11   8      811.48      733.35     61.62 o
  10 -11   8     1805.81     2229.68    101.48 o
  11 -11   8     1126.62     1330.13    154.89 o
  12 -11   8     3592.18     3765.38    264.77 o
 -12 -10   8     1564.79     1568.56     80.88 o
 -11 -10   8     1419.74     1406.93     76.97 o
 -10 -10   8        5.07       20.10     21.88 o
  -9 -10   8      365.53      363.14     39.80 o
  -8 -10   8      235.17      290.91     34.59 o
  -7 -10   8      267.50      320.06     26.23 o
  -6 -10   8      322.20      379.47     26.02 o
  -5 -10   8      519.73      638.20     31.45 o
  -4 -10   8      840.66      920.68     32.35 o
  -3 -10   8     1475.83     1301.06     38.29 o
  -2 -10   8     4046.40     5680.87    111.46 o
  -1 -10   8     1790.42     1595.00     42.41 o
   0 -10   8      311.63      433.47     23.10 o
   1 -10   8      352.49      757.80     28.99 o
   2 -10   8     8786.11     8446.50    157.24 o
   3 -10   8      269.30      510.68     28.18 o
   4 -10   8      859.13      922.32     38.57 o
   5 -10   8      165.84      270.07     27.23 o
   6 -10   8      478.42      454.17     39.78 o
   7 -10   8      203.14      273.18     28.84 o
   8 -10   8      284.34      364.65     32.74 o
   9 -10   8      369.69      396.44     74.05 o
  10 -10   8        1.51      -23.48     23.48 o
  11 -10   8      666.89      934.50     88.37 o
  12 -10   8      691.10      682.33    106.75 o
 -13  -9   8      260.51      195.85     36.58 o
 -12  -9   8      164.82      206.41     34.51 o
 -11  -9   8       21.56       31.37     23.02 o
 -10  -9   8      351.21      348.93     39.08 o
  -9  -9   8       67.91       81.80     24.10 o
  -8  -9   8      128.05      213.24     21.56 o
  -7  -9   8      461.19      578.10     36.10 o
  -6  -9   8      174.14      123.70     16.76 o
  -5  -9   8     1097.97     1212.16     35.76 o
  -4  -9   8      600.47      745.09     30.06 o
  -3  -9   8     4876.38     6148.12    118.31 o
  -2  -9   8     2852.72     2738.65     60.62 o
  -1  -9   8     4721.24     5583.89    108.31 o
   0  -9   8       14.18       17.94      9.23 o
   1  -9   8     4579.19     5415.69    104.95 o
   2  -9   8     1008.75     1621.11     40.89 o
   3  -9   8     7853.31     8073.30    157.61 o
   4  -9   8      340.54      441.99     24.90 o
   5  -9   8     1090.34     1109.55     48.67 o
   6  -9   8       23.47       13.37     19.05 o
   7  -9   8     1216.81     1070.33     49.07 o
   8  -9   8      353.19      319.29     38.13 o
   9  -9   8      213.91      229.67     35.36 o
  10  -9   8      355.97      303.21     72.21 o
  11  -9   8       52.00       45.09     35.43 o
  12  -9   8       78.26      135.85     47.08 o
  13  -9   8       77.53      132.91     58.61 o
 -14  -8   8      160.17       86.86     51.28 o
 -13  -8   8     1147.58     1396.20     85.69 o
 -12  -8   8      230.68      249.57     36.12 o
 -11  -8   8     2302.02     2169.76     87.09 o
 -10  -8   8       33.61       15.58     20.56 o
  -9  -8   8      363.78      377.12     35.95 o
  -8  -8   8     1633.56     1579.70     61.28 o
  -7  -8   8     1053.88     1026.90     40.74 o
  -6  -8   8     1289.72     1466.30     44.56 o
  -5  -8   8      585.42      749.97     30.37 o
  -4  -8   8      289.52      300.52     18.28 o
  -3  -8   8     2803.24     2730.61     59.80 o
  -2  -8   8       64.22       72.55     11.35 o
  -1  -8   8     1425.67     1335.29     35.51 o
   0  -8   8     1616.21     1928.86     45.08 o
   1  -8   8      229.82      557.68     24.70 o
   2  -8   8       72.25       67.29     10.18 o
   3  -8   8     1098.94     1562.06     40.09 o
   4  -8   8      765.61      724.49     35.10 o
   5  -8   8       89.74      103.06     16.66 o
   6  -8   8     2448.59     2172.11     75.03 o
   7  -8   8      941.11      947.15     40.70 o
   8  -8   8      785.19      964.76     50.49 o
   9  -8   8      841.30      901.62     53.51 o
  10  -8   8      153.37      132.62     32.72 o
  11  -8   8     1615.64     1840.07     93.15 o
  12  -8   8      223.72      234.50     40.62 o
  13  -8   8     2081.18     2153.08    107.79 o
 -14  -7   8      186.43      195.08     32.70 o
 -13  -7   8      217.62      194.80     32.53 o
 -12  -7   8      381.28      336.03     42.75 o
 -11  -7   8      161.47      139.06     27.36 o
 -10  -7   8      534.96      614.47     43.92 o
  -9  -7   8      466.60      431.17     74.30 o
  -8  -7   8      251.08      295.38     28.86 o
  -7  -7   8       61.81       61.38     13.32 o
  -6  -7   8     5451.80     5565.37    121.19 o
  -5  -7   8      238.23      266.88     18.73 o
  -4  -7   8     3594.23     3858.87     82.10 o
  -3  -7   8     5003.24     5774.38    109.90 o
  -2  -7   8      223.68      285.25     15.47 o
  -1  -7   8      132.09      168.56     12.39 o
   0  -7   8      739.13      839.48     25.96 o
   1  -7   8      401.57      477.42     19.43 o
   2  -7   8      811.94      786.60     27.24 o
   3  -7   8     5629.15     6150.17    114.58 o
   4  -7   8     3000.77     3341.50     75.54 o
   5  -7   8      102.29      109.47     14.27 o
   6  -7   8     4789.46     5128.76    125.50 o
   7  -7   8      313.95      343.09     29.11 o
   8  -7   8      435.06      621.88     39.14 o
   9  -7   8     3345.03     2849.45     87.93 o
  10  -7   8     1952.74     1959.57     92.68 o
  11  -7   8       26.70       22.90     25.44 o
  12  -7   8     1590.27     1608.51    130.73 o
  13  -7   8      409.74      495.22     53.90 o
  14  -7   8     1428.09     1547.45     83.38 o
 -14  -6   8      467.32      455.70     46.74 o
 -13  -6   8      862.47      958.18     64.69 o
 -12  -6   8       83.69       54.95     24.17 o
 -11  -6   8      681.53      786.89     53.91 o
 -10  -6   8      309.66      221.42     32.22 o
  -9  -6   8     1515.51     1615.19     59.99 o
  -8  -6   8      548.15      625.71     99.96 o
  -7  -6   8     3521.28     3253.84     78.28 o
  -6  -6   8      607.58      691.52     31.05 o
  -5  -6   8      192.12      174.61     12.25 o
  -4  -6   8      249.78      289.67     15.87 o
  -3  -6   8      395.97      482.71     22.20 o
  -2  -6   8       51.87       55.01      8.44 o
  -1  -6   8     1489.61     1661.37     37.44 o
   0  -6   8     4180.83     4810.64     84.15 o
   1  -6   8     1591.96     1715.90     35.92 o
   2  -6   8      354.86      372.39     17.81 o
   3  -6   8       52.58       75.76      9.48 o
   4  -6   8      548.01      609.32     26.70 o
   5  -6   8      790.98      707.17     27.69 o
   6  -6   8     1203.68     1135.48     44.89 o
   7  -6   8     1591.37     1921.83     64.12 o
   8  -6   8     2217.56     2189.97     72.67 o
   9  -6   8     1354.62     1485.36     65.27 o
  10  -6   8     1912.59     1811.07     81.27 o
  11  -6   8      659.55      826.82     53.48 o
  12  -6   8      421.20      439.20     43.23 o
  13  -6   8      153.15      187.11     30.92 o
  14  -6   8      110.51      120.80     38.13 o
 -15  -5   8      591.97      653.38     53.90 o
 -14  -5   8     1289.69     1236.81     61.76 o
 -13  -5   8      438.98      465.09     53.32 o
 -12  -5   8     2953.29     2975.36    106.06 o
 -11  -5   8      157.30       71.27     20.17 o
 -10  -5   8     4688.65     4213.20    133.27 o
  -9  -5   8      925.90      855.04     41.10 o
  -8  -5   8     4953.90     4693.41    100.22 o
  -7  -5   8      267.71      205.68     40.29 o
  -6  -5   8     8390.25     7903.59    145.38 o
  -5  -5   8      688.21      687.47     23.56 o
  -4  -5   8     6231.70     6127.55    145.61 o
  -3  -5   8     3985.76     4214.53     78.56 o
  -2  -5   8      571.49      575.44     21.82 o
  -1  -5   8     7234.45     9116.21    226.37 o
   0  -5   8      219.10      273.21     14.49 o
   1  -5   8     9158.58    10464.57    185.39 o
   2  -5   8      163.97      228.50     12.19 o
   3  -5   8     1617.72     2439.07     58.08 o
   5  -5   8      553.33      632.28     31.67 o
   6  -5   8     4562.00     5343.08    142.51 o
   7  -5   8     2036.84     1922.61     61.71 o
   8  -5   8      797.64     1459.90    125.58 o
   9  -5   8      292.61      409.30     37.34 o
  10  -5   8     1095.10     1864.95    197.79 o
  11  -5   8     1179.83     1181.32     66.92 o
  12  -5   8     1121.03     1513.98     62.26 o
  13  -5   8      235.88      278.78     36.75 o
  14  -5   8     1134.53     1181.82     70.39 o
 -15  -4   8      691.45      549.97     63.30 o
 -14  -4   8       66.37       75.67     26.01 o
 -13  -4   8     1371.80     1519.12     65.38 o
 -12  -4   8       22.82      -19.33     19.33 o
 -11  -4   8     6420.82     6374.05    188.59 o
 -10  -4   8      143.22      141.60     22.02 o
  -9  -4   8     5671.46     5451.57    119.96 o
  -8  -4   8      578.90      597.35     26.96 o
  -7  -4   8     1463.83     1415.60     34.84 o
  -6  -4   8     2480.20     2333.62     49.05 o
  -5  -4   8     6159.80     5885.23    110.16 o
  -4  -4   8     5116.23     4802.53     91.45 o
  -3  -4   8     2233.02     2163.30     44.65 o
  -2  -4   8     9720.16    10069.63    216.94 o
  -1  -4   8      343.22      837.79     50.75 o
   0  -4   8      364.39      308.79     15.08 o
   1  -4   8     1771.53     1970.37     40.17 o
   2  -4   8     9565.80    10271.92    172.96 o
   3  -4   8      865.60     1137.00     31.30 o
   4  -4   8     2644.55     3172.88     64.99 o
   5  -4   8     3460.36     3762.93    115.19 o
   6  -4   8     1156.61     1421.58     56.55 o
   7  -4   8      194.70       65.93     33.49 o
   8  -4   8      174.70      171.28     27.39 o
   9  -4   8     3823.79     4239.64    135.17 o
  10  -4   8       19.90       -6.65     21.00 o
  11  -4   8     5519.06     5891.25    176.51 o
  12  -4   8      170.30      204.47     31.90 o
  13  -4   8     1642.32     1856.05     84.44 o
  14  -4   8      217.29      254.75     46.98 o
  15  -4   8     1538.62     1617.75     65.52 o
 -15  -3   8      593.59      762.63     67.48 o
 -14  -3   8       94.09       30.12     27.94 o
 -13  -3   8      189.61      231.33     29.43 o
 -12  -3   8      191.61      140.76     19.37 o
 -11  -3   8      469.93      399.73     28.82 o
 -10  -3   8     1417.07     1572.57     52.99 o
  -9  -3   8     1048.45     1012.18     29.56 o
  -8  -3   8       17.71        1.91      7.69 o
  -7  -3   8     3703.30     3605.77     72.06 o
  -6  -3   8     4584.71     4427.66     81.77 o
  -5  -3   8    11806.50    10942.38    186.84 o
  -4  -3   8      877.62      853.32     31.54 o
  -3  -3   8     7938.11     7322.81    132.40 o
  -2  -3   8       10.42       21.72      6.57 o
  -1  -3   8    29627.72    29041.56    732.91 o
   0  -3   8      114.01      167.58     10.87 o
   1  -3   8    30739.46    31055.47    822.39 o
   2  -3   8        7.50       -2.27      5.04 o
   3  -3   8     6711.82     6689.98    127.40 o
   4  -3   8     1476.60     1326.23     40.85 o
   5  -3   8    11074.23    10460.71    260.15 o
   6  -3   8     2734.20     3168.53     86.95 o
   7  -3   8     4021.13     4179.18    129.89 o
   8  -3   8       58.19      115.87     18.41 o
   9  -3   8     1341.39     1340.34     50.43 o
  10  -3   8     3374.06     3368.27    101.45 o
  11  -3   8      803.13      861.83     42.76 o
  12  -3   8     1080.84     1159.97     65.41 o
  13  -3   8       29.62       -7.29     17.70 o
  14  -3   8      519.50      585.57     36.30 o
  15  -3   8      129.60       56.00     24.75 o
 -15  -2   8     2047.18     2154.98    105.48 o
 -14  -2   8      921.30     1047.89     83.38 o
 -13  -2   8     1130.69     1251.88     61.14 o
 -12  -2   8       51.22       29.15     16.45 o
 -11  -2   8     2615.07     2323.17     76.40 o
 -10  -2   8      433.19      299.00     20.13 o
  -9  -2   8      715.72      692.16     24.74 o
  -8  -2   8       77.86       77.85      9.77 o
  -7  -2   8      199.91      186.77     11.97 o
  -6  -2   8    10548.03     9883.37    156.72 o
  -5  -2   8        8.93        0.05      6.03 o
  -4  -2   8     8072.48     7168.50    182.24 o
  -3  -2   8      483.35      501.72     24.90 o
  -2  -2   8    20283.29    19436.86    308.74 o
  -1  -2   8      125.72      127.92     12.15 o
   0  -2   8    26175.84    24177.70    426.64 o
   1  -2   8      383.46      418.63     15.68 o
   2  -2   8    19897.09    19631.33    306.91 o
   3  -2   8      242.22      210.06     11.16 o
   4  -2   8     8648.73     7950.02    199.08 o
   5  -2   8       21.78       13.56      7.91 o
   6  -2   8    11802.04    11225.68    287.32 o
   7  -2   8      290.70      251.61     20.28 o
   8  -2   8       65.85       80.87     13.71 o
   9  -2   8      420.34      394.45     25.75 o
  10  -2   8     1486.51     1465.73     53.75 o
  11  -2   8      579.32      602.80     63.84 o
  12  -2   8       70.46      114.52     22.30 o
  13  -2   8      146.14       41.84     21.31 o
  14  -2   8      382.40      346.21     43.74 o
  15  -2   8      260.73      123.49     39.77 o
 -15  -1   8      191.94      137.93     38.78 o
 -14  -1   8     1910.58     1859.77     80.71 o
 -13  -1   8       31.05        6.24     21.37 o
 -12  -1   8     5416.74     5262.75    130.11 o
 -11  -1   8      112.17       73.27     21.35 o
 -10  -1   8     6477.34     5995.58    123.47 o
  -9  -1   8      677.92      635.28     32.15 o
  -8  -1   8     5936.05     5368.75     94.27 o
  -7  -1   8       83.97      100.39      8.99 o
  -6  -1   8     6914.11     6493.71    101.88 o
  -5  -1   8     2908.32     2946.98     50.15 o
  -4  -1   8     9749.35     9413.23    147.84 o
  -3  -1   8     7036.26     6873.71    163.29 o
  -2  -1   8      196.25      199.19     11.54 o
  -1  -1   8     3418.53     3239.89     82.78 o
   0  -1   8       11.39       33.07      6.08 o
   1  -1   8     3539.83     3246.71     54.08 o
   2  -1   8      203.52      197.76      8.65 o
   3  -1   8     8167.46     7641.57    151.07 o
   4  -1   8     9424.17     8661.38    197.74 o
   5  -1   8     4931.27     4456.12    119.94 o
   6  -1   8     6964.26     6452.47    168.97 o
   7  -1   8      175.88      194.67     17.09 o
   8  -1   8     6069.66     5853.75    155.91 o
   9  -1   8      151.15      109.82     18.62 o
  10  -1   8     7466.02     7006.35    214.27 o
  11  -1   8      257.95      291.40     26.91 o
  12  -1   8     3169.71     3474.36    141.73 o
  13  -1   8       74.98       14.69     23.31 o
  14  -1   8     1099.31     1160.20    100.73 o
  15  -1   8      148.86      144.65     58.16 o
 -15   0   8     1036.67     1098.21     71.87 o
 -14   0   8        6.95      -13.25     24.77 o
 -13   0   8      986.50      893.36     58.16 o
 -12   0   8      690.31      721.82     41.25 o
 -11   0   8     2194.48     2419.52     87.82 o
 -10   0   8     1383.31     1251.49     40.19 o
  -9   0   8     5038.59     4839.46    112.24 o
  -8   0   8     2974.67     2952.46     74.73 o
  -7   0   8     1155.45     1234.50     39.92 o
  -6   0   8     2075.30     1898.71     37.36 o
  -5   0   8     3827.85     4095.38     99.67 o
  -4   0   8      162.11      120.43     11.04 o
  -3   0   8     1052.13     1001.33     38.60 o
  -2   0   8      220.78      252.68     12.24 o
  -1   0   8       39.10       19.28      5.30 o
   0   0   8     1074.63      952.66     20.22 o
   1   0   8        5.56       -0.04      4.38 o
   2   0   8       48.33       29.69      4.38 o
   3   0   8     2278.10     1936.08     42.64 o
   4   0   8       47.85       14.54      5.98 o
   5   0   8     7749.53     7010.42    165.48 o
   6   0   8      482.57      431.80     45.77 o
   7   0   8     2589.17     2272.35     60.53 o
   8   0   8      877.65      925.28     84.59 o
   9   0   8     8261.11     7617.92    227.22 o
  10   0   8      326.84      273.48     44.32 o
  11   0   8     4646.66     4649.29    176.63 o
  12   0   8      194.93      145.08     26.74 o
  13   0   8     1890.62     2025.93    106.59 o
  14   0   8        1.59      -15.32     22.18 o
  15   0   8     1258.82     1370.13     95.08 o
 -15   1   8       46.40       31.81     28.26 o
 -14   1   8      240.64      111.31     28.85 o
 -13   1   8      280.13      317.30     30.49 o
 -12   1   8      303.10      238.18     28.74 o
 -11   1   8     3700.75     3329.74     97.42 o
 -10   1   8      689.77      729.60     42.36 o
  -9   1   8     4169.51     3528.03     88.47 o
  -8   1   8      178.54        8.99      9.13 o
  -7   1   8     7765.28     6839.12    126.01 o
  -6   1   8     1306.28     1297.04     46.58 o
  -5   1   8     8704.05     7304.07    132.61 o
  -4   1   8      157.57       56.24     10.73 o
  -3   1   8     8296.03     7560.64    129.71 o
  -2   1   8       30.18       10.52      4.72 o
  -1   1   8    18144.94    17729.40    291.81 o
   0   1   8       18.81        8.52      4.28 o
   1   1   8    20136.10    18526.21    299.42 o
   2   1   8      151.01      166.12      8.09 o
   3   1   8     6684.42     5878.79    112.54 o
   4   1   8     1018.60      933.10     30.21 o
   5   1   8     5511.02     4850.14    174.50 o
   6   1   8     4020.20     3578.12     88.78 o
   7   1   8     6358.97     5955.70    215.89 o
   8   1   8     1319.20     1227.40     57.23 o
   9   1   8     2709.75     2665.30    102.72 o
  10   1   8     1645.83     1570.93     63.32 o
  11   1   8     1359.10     1384.14    157.47 o
  12   1   8      884.57     1089.19     57.12 o
  13   1   8       72.42       16.93     24.02 o
  14   1   8      918.02     1153.99    183.14 o
  15   1   8      164.16      130.49     35.07 o
 -15   2   8     1212.47     1396.30     80.33 o
 -14   2   8      303.47      399.76     43.24 o
 -13   2   8       38.33       37.95     18.65 o
 -12   2   8      851.64     1051.36     70.68 o
 -11   2   8     6262.73     5972.22    129.86 o
 -10   2   8     3927.18     3418.45     85.89 o
  -9   2   8     2943.97     2932.45     91.56 o
  -8   2   8     4970.95     4358.86     95.47 o
  -7   2   8      168.05      131.29     11.65 o
  -6   2   8     3616.72     3306.27     67.19 o
  -5   2   8     2215.28     2082.14     43.39 o
  -4   2   8     4939.30     4664.36     83.77 o
  -3   2   8      274.82      277.33     12.62 o
  -2   2   8    10981.46    10864.81    175.59 o
  -1   2   8     1055.81      923.87     22.10 o
   0   2   8     4444.99     4045.42     80.62 o
   1   2   8      233.74      167.34      8.53 o
   2   2   8    12537.46    11534.55    203.69 o
   3   2   8      301.44      286.49     12.73 o
   4   2   8     4069.40     3839.28     94.29 o
   5   2   8     1708.21     1560.93     48.54 o
   6   2   8     3775.96     3534.33    125.66 o
   7   2   8      354.62      436.31     28.39 o
   8   2   8     4444.60     4116.35    143.02 o
   9   2   8      488.16      203.02     51.28 o
  10   2   8     2116.31     2139.25     96.79 o
  12   2   8      201.11      166.02     37.54 o
  13   2   8      199.90      184.77     50.30 o
  14   2   8      144.19       90.00     63.84 o
  15   2   8      158.43      131.86     72.21 o
 -15   3   8      920.43     1029.22     69.82 o
 -14   3   8     2050.45     2064.81     88.76 o
 -13   3   8      548.73      570.08     39.91 o
 -12   3   8     2970.56     2884.44     89.98 o
 -11   3   8       81.00       82.56     16.58 o
 -10   3   8     4196.93     3874.09     95.68 o
  -9   3   8     3576.64     3290.30     83.49 o
  -8   3   8      991.83      951.81     33.10 o
  -7   3   8      329.62      275.35     18.74 o
  -6   3   8     1998.52     1847.51     41.33 o
  -5   3   8     1286.48     1272.20     33.99 o
  -4   3   8     2443.26     2300.98     48.75 o
  -3   3   8     6506.17     6360.80    143.85 o
  -2   3   8     2954.64     2783.27     55.69 o
  -1   3   8      158.69      174.80     10.11 o
   0   3   8      510.07      426.41     15.31 o
   1   3   8      190.00      172.78      9.03 o
   2   3   8      823.77      871.25     35.01 o
   3   3   8     9374.33     8930.67    199.66 o
   4   3   8     2728.20     2196.18     55.50 o
   5   3   8      173.03       30.98      8.96 o
   6   3   8     1669.29     1472.00     44.38 o
   7   3   8      813.73      811.43     43.71 o
   8   3   8      486.22      453.33     30.45 o
   9   3   8     4439.46     4277.08    123.23 o
  10   3   8     4506.39     4312.78    163.37 o
  11   3   8       20.44      -27.05     38.72 o
  12   3   8     1790.39     1928.34    127.28 o
  13   3   8      439.63      558.84    113.02 o
  14   3   8     1592.17     1886.88    195.70 o
  15   3   8      132.57       82.68     68.02 o
 -15   4   8      179.74       76.52     29.41 o
 -14   4   8      454.33      402.08     44.19 o
 -13   4   8      985.93      900.77    112.08 o
 -12   4   8      471.44      413.31     62.82 o
 -11   4   8      363.33      293.29     24.31 o
 -10   4   8       41.78      -12.48     12.48 o
  -9   4   8      888.37      652.27     38.62 o
  -8   4   8       80.58       48.15     12.32 o
  -7   4   8      532.48      496.13     24.74 o
  -6   4   8     1377.60     1191.63     35.57 o
  -5   4   8      127.37       47.78      9.70 o
  -4   4   8     5780.57     5441.66     98.72 o
  -3   4   8     1090.52     1098.98     28.50 o
  -2   4   8     1206.24      952.31     23.47 o
  -1   4   8      400.33      180.35     16.41 o
   0   4   8    10406.37     9352.56    160.30 o
   1   4   8     2665.04     2332.67     44.17 o
   2   4   8      513.26      333.60     14.66 o
   3   4   8      580.32      470.28     22.44 o
   4   4   8     2328.49     1985.22     84.65 o
   5   4   8      511.61      485.60     29.02 o
   6   4   8      591.96      399.22     24.36 o
   7   4   8     1159.29     1186.47     62.38 o
   8   4   8      347.18      355.07     23.22 o
   9   4   8     3336.68     3346.55    213.98 o
  10   4   8      285.74      319.73     44.62 o
  11   4   8      592.81      554.47     72.08 o
  12   4   8      208.17      121.40     65.93 o
  13   4   8     2394.37     2424.79    217.68 o
  14   4   8      903.72     1119.78    169.54 o
 -15   5   8       33.92        3.94     31.75 o
 -14   5   8      548.66      545.78     46.84 o
 -13   5   8      109.86       42.15     25.39 o
 -12   5   8      584.05      720.09     42.26 o
 -11   5   8       49.60       39.11     15.82 o
 -10   5   8      113.13      110.49     18.56 o
  -9   5   8     2803.92     2505.11     64.25 o
  -8   5   8      211.37      185.98     16.92 o
  -7   5   8     3411.61     3131.30     73.53 o
  -6   5   8      342.02      324.73     20.29 o
  -5   5   8     4228.98     3668.32     81.69 o
  -4   5   8     2839.99     2551.71     59.98 o
  -3   5   8    20744.25    19043.53    333.23 o
  -2   5   8      588.81      723.63     27.65 o
  -1   5   8    11384.40    10108.05    173.31 o
   0   5   8       90.44      115.13      9.46 o
   1   5   8    10922.99     9488.43    158.35 o
   2   5   8     1941.25     1993.89     47.74 o
   3   5   8    14395.74    12474.88    334.05 o
   4   5   8      993.18      705.31     69.62 o
   5   5   8     2552.27     2170.46     67.64 o
   6   5   8      332.58      365.65     30.36 o
   7   5   8     2311.81     2148.98     90.03 o
   8   5   8      235.17      227.63     23.12 o
   9   5   8     1069.81      993.91     86.02 o
  10   5   8      100.03      149.65     39.88 o
  11   5   8       30.15       -3.14     52.33 o
 -14   6   8      102.36      107.32     30.48 o
 -13   6   8     1893.49     2026.93     85.95 o
 -12   6   8      401.70      380.87     29.45 o
 -11   6   8     1695.82     1677.91     72.34 o
 -10   6   8       59.51       74.90     17.20 o
  -9   6   8     1261.50     1122.88     38.27 o
  -8   6   8     3848.20     3472.29     76.60 o
  -7   6   8     2592.93     2267.17     54.93 o
  -6   6   8      356.12      387.20     21.44 o
  -5   6   8     3812.49     3311.98     75.88 o
  -4   6   8     7315.73     6796.56    151.69 o
  -3   6   8      418.20      277.26     16.88 o
  -2   6   8     3007.82     2560.32     55.06 o
  -1   6   8      804.85      756.33     22.95 o
   0   6   8     1130.08      982.08     26.13 o
   1   6   8     1011.52      971.84     25.36 o
   2   6   8     3203.62     2646.44     71.41 o
   3   6   8      541.28      435.45     26.26 o
   4   6   8     6504.37     5915.21    144.55 o
   5   6   8     5449.63     5015.52    169.37 o
   6   6   8      185.36      180.77     17.75 o
   7   6   8     3422.76     3248.16    136.86 o
   8   6   8     2003.03     1626.09     73.74 o
   9   6   8      986.46      953.48     79.90 o
  10   6   8      102.48       62.08     16.75 o
  11   6   8     1960.17     1715.25    162.21 o
 -14   7   8     1094.04     1247.13     73.80 o
 -13   7   8      110.17      118.39     23.85 o
 -12   7   8     2567.15     2605.75     98.66 o
 -11   7   8      267.01      271.86     26.50 o
 -10   7   8     1226.54     1036.20     85.57 o
  -9   7   8     1957.07     1953.01     52.58 o
  -8   7   8     3962.29     3384.89    117.77 o
  -7   7   8      301.08      329.78     22.89 o
  -6   7   8     3016.01     2709.28     66.89 o
  -5   7   8     1748.01     1496.94     43.44 o
  -4   7   8     1560.44     1457.48     41.49 o
  -3   7   8     2665.88     2362.64     59.19 o
  -2   7   8      323.21      108.69     11.41 o
  -1   7   8       45.33       41.94      8.83 o
   0   7   8        1.20        9.74      6.27 o
   1   7   8       61.40       84.75      8.35 o
   2   7   8     2084.64     1919.42     61.47 o
   3   7   8     3489.16     3065.62     90.27 o
   4   7   8     3421.73     3209.13    110.31 o
   5   7   8     2662.45     2309.04     75.61 o
   6   7   8     3339.00     2963.99     98.37 o
   7   7   8       38.74       -5.36     11.02 o
   8   7   8     5865.98     5389.06    198.26 o
   9   7   8      313.39       95.86     19.86 o
  10   7   8     3175.64     3202.20    151.91 o
  11   7   8       41.87       -7.21     33.49 o
 -13   8   8      244.82      146.09     28.29 o
 -12   8   8      108.30       60.73     22.71 o
 -11   8   8       57.00       58.45     19.67 o
 -10   8   8      862.95      929.46     48.93 o
  -9   8   8      704.22      335.70     26.41 o
  -8   8   8     3333.28     3516.30     85.31 o
  -7   8   8      360.69      147.55     17.14 o
  -6   8   8      456.32      485.86     27.76 o
  -5   8   8     1244.77     1012.06     48.70 o
  -4   8   8      794.81      737.94     29.76 o
  -3   8   8     1285.47     1380.82     39.17 o
  -2   8   8     7155.43     6986.23    136.92 o
  -1   8   8       34.75       15.06      8.54 o
   0   8   8     1518.90     1468.01     31.86 o
   1   8   8      254.42      299.51     18.83 o
   2   8   8     3731.26     3446.86    135.54 o
   3   8   8     1016.05      987.16     38.56 o
   4   8   8      712.02      729.64     39.37 o
   5   8   8     2720.88     2474.75     82.32 o
   6   8   8      243.02      242.97     25.40 o
   7   8   8     1608.98     1650.17     64.32 o
   8   8   8      444.73       41.36     33.66 o
   9   8   8     3212.26     3330.80    224.90 o
  10   8   8      471.20      542.75     48.64 o
  11   8   8      196.98      228.70     36.47 o
  12   8   8      484.88      590.44     57.04 o
 -13   9   8      260.93      201.55     32.33 o
 -12   9   8      713.30     1026.77     55.26 o
 -11   9   8      117.77      110.78     23.25 o
 -10   9   8      279.71      336.40     35.42 o
  -9   9   8      741.27      867.82     41.70 o
  -8   9   8       31.16        2.50     13.74 o
  -7   9   8     1033.28     1060.09     41.92 o
  -6   9   8      461.91      417.62     26.60 o
  -5   9   8     1188.09     1053.33     37.46 o
  -4   9   8      188.64      159.39     17.17 o
  -3   9   8     7660.59     7458.78    157.98 o
  -2   9   8      666.81      756.95     32.70 o
  -1   9   8     1711.55     1697.89     47.07 o
   0   9   8      818.97      873.84     27.66 o
   1   9   8      854.87      858.20     45.79 o
   2   9   8      649.56      717.53     38.54 o
   3   9   8     3751.83     3692.80    156.16 o
   4   9   8       24.25       -2.73     12.94 o
   5   9   8     2119.71     2013.82     72.08 o
   6   9   8      505.00      530.50     43.33 o
   7   9   8      228.70      120.64     21.50 o
   8   9   8      112.04      160.94     29.77 o
   9   9   8      100.41       12.98     18.45 o
  10   9   8       76.93       42.58     21.76 o
  11   9   8      289.87      376.51     49.61 o
  12   9   8      198.90      158.37     36.83 o
 -12  10   8      154.27      124.24     45.76 o
 -11  10   8      747.99      908.48     52.95 o
 -10  10   8       10.64      -16.40     16.40 o
  -9  10   8      394.89      253.01     24.75 o
  -8  10   8       62.58       43.42     16.21 o
  -7  10   8       44.80      -11.60     11.60 o
  -6  10   8       30.42       12.34     13.55 o
  -5  10   8      164.03       42.03     15.31 o
  -4  10   8      256.11      285.50     22.30 o
  -3  10   8     1459.78     1371.81     42.06 o
  -2  10   8        1.86       -7.04     11.29 o
  -1  10   8      870.11      827.42     30.43 o
   0  10   8      296.01      322.23     27.89 o
   1  10   8     1123.41     1026.27     42.33 o
   2  10   8       10.88      -12.52     12.52 o
   3  10   8     3281.79     3056.35    101.19 o
   4  10   8       78.05       50.31     17.28 o
   5  10   8     1074.36     1115.92     51.16 o
   6  10   8       84.86       62.66     18.37 o
   7  10   8      309.44      312.64     32.07 o
   8  10   8       86.28       79.94     26.20 o
   9  10   8     1288.12     1334.30     76.51 o
  10  10   8       79.43       90.01     28.73 o
  11  10   8      110.43        0.43     33.20 o
  12  10   8      486.12      697.50     73.18 o
 -12  11   8      647.93      735.37     54.64 o
 -11  11   8       12.08      -21.79     21.79 o
 -10  11   8      240.04      208.57     31.73 o
  -9  11   8     1669.91     1845.16     65.64 o
  -8  11   8      190.89       77.83     19.55 o
  -7  11   8      461.75      580.85     35.15 o
  -6  11   8      116.10       95.16     20.17 o
  -5  11   8     2709.05     2636.58     66.92 o
  -4  11   8      373.74       59.16     13.54 o
  -3  11   8     2954.21     2895.79     70.30 o
  -2  11   8      568.36      465.18     26.47 o
  -1  11   8      911.65      987.09     34.25 o
   0  11   8      159.37      136.79     20.15 o
   1  11   8      134.61       82.69     17.01 o
   2  11   8     1943.06     1783.79     69.07 o
   3  11   8      846.02      739.00     97.32 o
   4  11   8     2828.92     2759.89     95.23 o
   5  11   8      464.24      165.03     22.81 o
   6  11   8       56.23       31.73     18.27 o
   7  11   8      232.18      209.02     29.40 o
   8  11   8      795.71      840.85     65.98 o
   9  11   8      222.39        0.59     21.16 o
  10  11   8      509.91      601.88     58.38 o
  11  11   8       51.25       49.06     28.44 o
 -11  12   8       15.73        1.71     23.18 o
 -10  12   8      520.01      523.10     44.27 o
  -9  12   8      286.18      318.52     32.89 o
  -8  12   8     2429.15     2554.46     74.44 o
  -7  12   8     2063.30     2019.06     63.41 o
  -6  12   8      487.95      507.09     31.25 o
  -5  12   8      357.27      408.32     27.96 o
  -4  12   8     6250.30     5964.43    127.18 o
  -3  12   8      291.73      276.55     24.92 o
  -2  12   8     3681.99     3614.21     82.92 o
  -1  12   8       91.93       45.45     23.96 o
   0  12   8      897.24      903.13     51.47 o
   1  12   8      111.29       59.72     28.62 o
   2  12   8     2150.02     1961.61     87.79 o
   3  12   8      119.44      145.26     29.64 o
   4  12   8     3229.39     3090.16    120.12 o
   5  12   8       74.98       40.85     22.78 o
   6  12   8      256.61      236.46     30.87 o
   7  12   8      811.99      721.94     50.41 o
   8  12   8      458.88      234.68     51.74 o
   9  12   8       55.32       35.80     26.19 o
  10  12   8       68.10       -9.17     27.16 o
 -10  13   8       85.39       -7.07     22.33 o
  -9  13   8      139.55      191.03     29.23 o
  -8  13   8      404.26      197.23     27.10 o
  -7  13   8       10.03        9.29     17.61 o
  -6  13   8      205.54       92.26     19.27 o
  -5  13   8      372.72      455.61     31.14 o
  -4  13   8      322.86      419.07     30.27 o
  -3  13   8     1766.97     1860.49     54.30 o
  -2  13   8      261.36      141.58     23.54 o
  -1  13   8      332.44      275.32     28.15 o
   0  13   8       52.60       42.52     19.33 o
   1  13   8      851.42      898.53     45.94 o
   2  13   8     1762.06     1646.66     81.33 o
   3  13   8      609.22      523.60     47.65 o
   4  13   8      452.90      475.48     48.14 o
   5  13   8       54.12       25.35     22.97 o
   6  13   8      692.90      697.46     58.53 o
   7  13   8        4.80       -3.69     26.85 o
   8  13   8     1509.90     1727.22    214.54 o
   9  13   8       44.01       29.87     31.23 o
  10  13   8      476.09      631.49     94.33 o
  -9  14   8      461.10      129.41     27.54 o
  -8  14   8      906.50     1095.77     53.96 o
  -7  14   8      719.65      279.30     28.63 o
  -6  14   8       62.15       47.56     22.51 o
  -5  14   8      705.74      487.34     33.63 o
  -4  14   8      293.16      152.25     20.72 o
  -3  14   8      346.85      236.02     23.59 o
  -2  14   8      852.46      884.58     50.94 o
  -1  14   8      388.75      387.31     39.24 o
   0  14   8      129.72       91.36     22.29 o
   1  14   8     1519.37     1577.81     66.80 o
   2  14   8      288.42      250.50     57.85 o
   3  14   8     1683.42     1747.74    161.47 o
   4  14   8     1112.40     1047.46     73.72 o
   5  14   8     2794.43     2833.76    119.52 o
   6  14   8      198.58      271.58     44.71 o
   7  14   8     4008.11     4470.70    197.10 o
   8  14   8      440.09      439.30     60.17 o
  -8  15   8      305.22      176.08     30.55 o
  -7  15   8     2165.92     2521.81     85.45 o
  -6  15   8      399.94      134.17     34.82 o
  -5  15   8     1664.95     1646.24     56.02 o
  -4  15   8      301.70      141.29     23.70 o
  -3  15   8     2787.42     2774.10     91.33 o
  -2  15   8       49.50       49.28     23.83 o
  -1  15   8     3216.68     3226.91     99.25 o
   0  15   8      246.33      241.76     36.74 o
   1  15   8     1329.63     1413.69    128.57 o
   2  15   8      152.50      139.46     36.53 o
   3  15   8     1584.12     1422.18     91.54 o
   4  15   8     1203.91     1329.58     83.94 o
   5  15   8      874.74      809.80     67.80 o
   6  15   8     1935.68     2062.89    102.14 o
   7  15   8      347.30      139.42     39.37 o
  -6  16   8     2435.12     2650.14     81.55 o
  -5  16   8      204.81      134.59     29.88 o
  -4  16   8     2821.02     3057.83     95.68 o
  -3  16   8      115.61       58.35     27.40 o
  -2  16   8     2258.38     2435.32    130.35 o
  -1  16   8      242.27      241.97     36.24 o
   0  16   8     2638.49     2711.91    116.20 o
   1  16   8      160.56      151.80     31.06 o
   2  16   8     2087.61     2225.24    108.25 o
   3  16   8      216.63      207.34     42.73 o
   4  16   8     1734.63     1815.73    106.79 o
   5  16   8      306.10      368.46     51.54 o
  -3  17   8      392.19      430.93     52.50 o
  -2  17   8     1509.93     1547.37     71.69 o
  -1  17   8      174.59      128.11     29.43 o
   0  17   8     1690.10     1929.45     91.47 o
   1  17   8      665.43      812.20     74.92 o
   2  17   8     1782.97     1938.89    102.74 o
   3  17   8      422.71      388.04     67.78 o
  -3 -17   9     2201.67     2212.09     86.95 o
  -2 -17   9       63.60      138.70     28.63 o
  -1 -17   9     1810.11     1799.19     65.29 o
   0 -17   9       76.28      114.03     23.54 o
   1 -17   9     1228.46     1515.31     58.46 o
   2 -17   9      356.84      365.65     34.09 o
   3 -17   9     1644.91     1909.47     68.60 o
  -6 -16   9     1460.88     1259.89     86.43 o
  -5 -16   9      683.91      657.13     42.44 o
  -4 -16   9     1682.39     1749.24     63.22 o
  -3 -16   9     1148.71     1199.14     55.48 o
  -2 -16   9     2106.30     2213.85     70.95 o
  -1 -16   9     1849.56     1642.37     60.41 o
   0 -16   9      888.25     1068.52     49.71 o
   1 -16   9     1317.55     1508.63     62.74 o
   2 -16   9     2084.29     2230.68     72.02 o
   3 -16   9      688.60      854.34     47.20 o
   4 -16   9     1920.82     1952.21     72.65 o
   5 -16   9      466.40      452.85     43.57 o
   6 -16   9      215.17      398.14     40.71 o
  -7 -15   9      694.88      779.16     47.34 o
  -6 -15   9      620.69      666.05     40.90 o
  -5 -15   9       59.94       66.07     20.31 o
  -4 -15   9     4207.74     4122.68    106.68 o
  -3 -15   9      555.75      798.73     44.44 o
  -2 -15   9     2219.30     2568.74     71.15 o
  -1 -15   9     1397.86     1387.62     55.77 o
   0 -15   9      968.39     1258.11     52.77 o
   1 -15   9      192.57      526.69     33.15 o
   2 -15   9     3324.92     3190.88     81.74 o
   3 -15   9     1266.87     1295.23     57.19 o
   4 -15   9     3192.10     3445.46    100.87 o
   5 -15   9      223.59      184.31     35.99 o
   6 -15   9     1230.40     1167.88     66.87 o
   7 -15   9      748.10      838.92     55.63 o
  -9 -14   9      645.79     1116.82     94.76 o
  -8 -14   9     2028.28     1684.04     81.40 o
  -7 -14   9      401.19      804.40     46.13 o
  -6 -14   9     1416.07     1314.78     56.54 o
  -5 -14   9     1390.19     1949.87     63.31 o
  -4 -14   9     1661.34     1446.56     66.05 o
  -3 -14   9     4190.43     4771.49    109.08 o
  -2 -14   9       19.87       42.67     15.05 o
  -1 -14   9     2133.12     2921.90     75.17 o
   0 -14   9      135.12      163.60     21.64 o
   1 -14   9     4786.61     4438.42    101.92 o
   2 -14   9      149.01      129.29     19.42 o
   3 -14   9     6188.05     5798.84    135.87 o
   4 -14   9     1239.87     1364.60     53.30 o
   5 -14   9     3745.57     3383.20    108.17 o
   6 -14   9      203.05      489.34     59.49 o
   7 -14   9     2916.41     2436.96     94.93 o
   8 -14   9      264.81      527.49     50.01 o
   9 -14   9     4050.68     3574.28    135.87 o
 -10 -13   9      176.04      208.33     37.21 o
  -9 -13   9     5938.40     5212.96    172.73 o
  -8 -13   9      260.25      450.44     47.04 o
  -7 -13   9     5312.19     4870.58    129.10 o
  -6 -13   9      366.58      581.76     36.43 o
  -5 -13   9     1640.45     1485.86     52.90 o
  -4 -13   9      330.61      471.99     32.77 o
  -3 -13   9     6579.60     5668.35    116.50 o
  -2 -13   9      473.68      893.06     42.64 o
  -1 -13   9     1139.51     1168.83     43.94 o
   0 -13   9     3331.70     3499.18     83.50 o
   1 -13   9      151.62      489.53     29.34 o
   2 -13   9     1852.35     1707.82     51.93 o
   3 -13   9      852.45     2547.33     72.45 o
   4 -13   9      655.95      782.23     42.37 o
   5 -13   9      239.95      589.57     42.93 o
   6 -13   9     1569.65     1341.64     65.33 o
   7 -13   9     1578.42     2501.52     94.80 o
   8 -13   9     1484.41     1417.95     69.80 o
   9 -13   9     1231.63     2385.98     99.43 o
  10 -13   9      885.50      976.75     89.76 o
 -11 -12   9      111.28       56.70     55.21 o
 -10 -12   9     3062.03     2746.28    109.98 o
  -9 -12   9      387.45      423.78     45.02 o
  -8 -12   9     4284.07     3772.24    112.25 o
  -7 -12   9      137.00      224.98     24.41 o
  -6 -12   9     2245.38     2084.83     63.43 o
  -5 -12   9       37.04       45.90     17.32 o
  -4 -12   9     4708.79     4134.22    102.09 o
  -3 -12   9     1333.97     1594.82     46.53 o
  -2 -12   9     4845.78     4309.93     91.93 o
  -1 -12   9       13.41       22.81     12.97 o
   0 -12   9      483.47      741.93     33.13 o
   1 -12   9       12.85       17.31     13.38 o
   2 -12   9      630.86     1970.61     54.98 o
   3 -12   9     1558.10     1623.77     48.90 o
   4 -12   9      960.33     1992.03     70.71 o
   5 -12   9        6.95       -7.77     20.26 o
   6 -12   9      949.18     1315.55     69.21 o
   7 -12   9      108.74      120.49     25.62 o
   8 -12   9     1778.05     2406.94     89.49 o
   9 -12   9      544.21      646.61     68.54 o
  10 -12   9     1149.97     1548.25    100.22 o
  11 -12   9      279.27      237.56     79.54 o
 -11 -11   9      508.73      446.86     48.42 o
 -10 -11   9       17.48       84.98     26.73 o
  -9 -11   9      104.65       85.93     28.33 o
  -8 -11   9      495.56     1096.54    103.69 o
  -7 -11   9      241.51      234.31     25.01 o
  -6 -11   9      258.56      439.54     28.72 o
  -5 -11   9      785.32      856.54     40.42 o
  -4 -11   9     2654.74     3103.42     70.49 o
  -3 -11   9     1022.89     1293.76     42.23 o
  -2 -11   9     3802.21     5629.13    112.85 o
  -1 -11   9       32.61       76.46     13.70 o
   0 -11   9     7084.86     7836.82    149.23 o
   1 -11   9      251.73      255.98     22.15 o
   2 -11   9     9988.38     9331.67    183.35 o
   3 -11   9     1619.94     1690.57     48.40 o
   4 -11   9     4093.66     3817.92     93.43 o
   5 -11   9      498.39      705.65     47.35 o
   6 -11   9     1269.33     1129.96     62.29 o
   7 -11   9      245.21      253.52     30.52 o
   8 -11   9     3665.34     3378.83    111.08 o
   9 -11   9      132.24      129.72     34.11 o
  10 -11   9      131.65      205.09     37.56 o
  11 -11   9      549.02      683.38    107.79 o
 -12 -10   9      457.39      459.20     48.91 o
 -11 -10   9      193.92      212.29     33.90 o
 -10 -10   9      112.64      143.07     31.48 o
  -9 -10   9      236.75      346.50     37.11 o
  -8 -10   9     3040.23     2887.80     89.64 o
  -7 -10   9      416.29      578.80     37.33 o
  -6 -10   9      262.68      282.42     25.15 o
  -5 -10   9     1029.19     1474.10     45.24 o
  -4 -10   9      416.43      497.83     26.78 o
  -3 -10   9      800.95     1171.25     36.77 o
  -2 -10   9     2812.70     2987.24     67.06 o
  -1 -10   9    10224.29    11945.73    217.19 o
   0 -10   9      106.64      163.17     16.42 o
   1 -10   9    13061.27    14034.55    251.63 o
   2 -10   9     1371.12     2017.02     52.92 o
   3 -10   9     2105.49     2067.90     53.58 o
   4 -10   9      253.33      303.16     23.61 o
   5 -10   9     2969.62     2755.73    105.30 o
   6 -10   9      253.31      273.98     36.70 o
   7 -10   9     2649.98     2373.83     84.42 o
   8 -10   9     1757.22     2048.04     93.42 o
   9 -10   9     1689.06     1561.05     80.56 o
  10 -10   9       23.32       27.26     28.02 o
  11 -10   9      701.46      846.51     86.38 o
  12 -10   9      417.37      529.12     89.48 o
 -13  -9   9     1080.02     1217.24     87.80 o
 -12  -9   9     1654.44     1723.55     80.72 o
 -11  -9   9     1388.96     1454.67     73.74 o
 -10  -9   9      397.22      364.58     39.21 o
  -9  -9   9      875.61      899.72     89.20 o
  -8  -9   9      689.61      686.86     37.25 o
  -7  -9   9     2956.73     2821.59     80.86 o
  -6  -9   9     1902.63     2035.47     62.42 o
  -5  -9   9      581.03      607.27     31.69 o
  -4  -9   9     1198.43      984.87     33.50 o
  -3  -9   9     1951.75     2296.30     54.88 o
  -2  -9   9      689.02      789.56     43.39 o
  -1  -9   9     3208.91     3172.02     68.50 o
   0  -9   9     3384.10     3956.95     81.34 o
   1  -9   9      481.26     1399.25     38.17 o
   2  -9   9      122.35      178.51     15.63 o
   3  -9   9     1304.15     1791.24     47.48 o
   4  -9   9      305.71      374.14     30.50 o
   5  -9   9      112.51      165.26     24.91 o
   6  -9   9     2413.07     2355.74     91.55 o
   7  -9   9     1950.00     2208.40     77.87 o
   8  -9   9      676.39      741.07     76.99 o
   9  -9   9      370.60      485.34     45.40 o
  10  -9   9     1148.68     1243.95    104.84 o
  11  -9   9     1102.94     1328.44    101.79 o
  12  -9   9     1449.89     1716.32    116.22 o
  13  -9   9     1603.64     1755.25    121.73 o
 -13  -8   9     1510.92     1565.12     80.36 o
 -12  -8   9     1254.24     1393.29     72.53 o
 -11  -8   9      580.44      533.76     58.61 o
 -10  -8   9      163.24      143.49     27.55 o
  -9  -8   9      568.35      547.95     48.79 o
  -8  -8   9       57.07       34.63     14.18 o
  -7  -8   9      136.15      147.76     19.05 o
  -6  -8   9     2671.37     2461.91     64.51 o
  -5  -8   9       89.55       92.27     14.35 o
  -4  -8   9      394.01      429.99     23.42 o
  -3  -8   9      336.32      455.01     22.36 o
  -2  -8   9      533.50      606.58     26.42 o
  -1  -8   9      194.64      306.66     18.13 o
   0  -8   9     1752.79     2114.88     49.11 o
   1  -8   9      307.21      423.01     20.70 o
   2  -8   9      323.08      491.40     21.33 o
   3  -8   9      791.97      809.75     28.98 o
   4  -8   9      703.31      740.95     31.68 o
   5  -8   9       94.23       91.82     22.17 o
   6  -8   9      413.25     1006.75    102.56 o
   7  -8   9      376.98      414.12     41.95 o
   8  -8   9      173.46      160.76     37.84 o
   9  -8   9     1581.63     1304.83     67.34 o
  10  -8   9      460.40      610.17     70.11 o
  11  -8   9      156.37      200.15     45.40 o
  12  -8   9     1956.50     1932.22    102.95 o
  13  -8   9      196.58      288.27    100.50 o
 -14  -7   9     1625.81     1748.31    107.33 o
 -13  -7   9      807.30      877.85     62.42 o
 -12  -7   9      101.03      112.49     26.66 o
 -11  -7   9       86.47       59.11     23.74 o
 -10  -7   9      224.21      160.53     25.52 o
  -9  -7   9     5280.31     4678.19    126.40 o
  -8  -7   9     1675.13     1854.80     57.47 o
  -7  -7   9     1026.24      985.89     39.64 o
  -6  -7   9     1080.86     1395.09     40.62 o
  -5  -7   9     2278.02     2506.47     59.71 o
  -4  -7   9      834.64     1263.58     90.78 o
  -3  -7   9     1332.77     1390.97     38.63 o
  -2  -7   9     1230.13     1499.51     40.50 o
  -1  -7   9      567.35      922.77     39.55 o
   0  -7   9     2563.38     2837.40     63.59 o
   1  -7   9     1768.48     1753.23     44.03 o
   2  -7   9     1174.09     1397.65     36.04 o
   3  -7   9      881.30     1078.06     29.32 o
   4  -7   9     3547.31     3126.77     68.19 o
   5  -7   9     3038.62     2814.94     82.75 o
   6  -7   9     2622.77     2520.59     70.08 o
   7  -7   9      812.92      759.54     41.02 o
   8  -7   9     3343.12     3143.38    100.82 o
   9  -7   9     1672.12     2606.05    125.36 o
  10  -7   9     1258.67     1251.35     76.83 o
  11  -7   9      253.24      275.70     42.97 o
  12  -7   9      481.59      537.87     57.48 o
  13  -7   9      128.20      210.48     37.83 o
 -14  -6   9     1455.94     1580.96     79.19 o
 -13  -6   9      151.52      108.10     30.30 o
 -12  -6   9     2898.08     2830.01    105.01 o
 -11  -6   9      138.16       79.64     22.73 o
[truncated: 327,766 more chars]
